# Supplementary material for: An efficient approach for low latency processing in stream data
Source: PeerJ Comput Sci. 2021 Mar 10;7:e426. doi: 10.7717/peerj-cs.426 (PMC7959664; doi:10.7717/peerj-cs.426)
Supplement: Supplemental Information 1 — The cloud script and related dataset [file peerj-cs-07-426-s001.zip]

Archive with 4,571 entries (3,260 files):
- Code/
- Code/apache-beam-2.4.0/
- Code/apache-beam-2.4.0/.github/
- Code/apache-beam-2.4.0/.github/PULL_REQUEST_TEMPLATE.md
- Code/apache-beam-2.4.0/.test-infra/
- Code/apache-beam-2.4.0/.test-infra/jenkins/
- Code/apache-beam-2.4.0/.test-infra/jenkins/common_job_properties.groovy
- Code/apache-beam-2.4.0/.test-infra/jenkins/job_00_seed.groovy
- Code/apache-beam-2.4.0/.test-infra/jenkins/job_beam_Java_Build.groovy
- Code/apache-beam-2.4.0/.test-infra/jenkins/job_beam_Java_CodeHealth.groovy
- Code/apache-beam-2.4.0/.test-infra/jenkins/job_beam_Java_IntegrationTest.groovy
- Code/apache-beam-2.4.0/.test-infra/jenkins/job_beam_Java_UnitTest.groovy
- Code/apache-beam-2.4.0/.test-infra/jenkins/job_beam_PerformanceTests_Dataflow.groovy
- Code/apache-beam-2.4.0/.test-infra/jenkins/job_beam_PerformanceTests_FileBasedIO_IT.groovy
- Code/apache-beam-2.4.0/.test-infra/jenkins/job_beam_PerformanceTests_JDBC.groovy
- Code/apache-beam-2.4.0/.test-infra/jenkins/job_beam_PerformanceTests_Python.groovy
- Code/apache-beam-2.4.0/.test-infra/jenkins/job_beam_PerformanceTests_Spark.groovy
- Code/apache-beam-2.4.0/.test-infra/jenkins/job_beam_PostCommit_Java_JDKVersionsTest.groovy
- Code/apache-beam-2.4.0/.test-infra/jenkins/job_beam_PostCommit_Java_MavenInstall.groovy
- Code/apache-beam-2.4.0/.test-infra/jenkins/job_beam_PostCommit_Java_MavenInstall_Windows.groovy
- Code/apache-beam-2.4.0/.test-infra/jenkins/job_beam_PostCommit_Java_ValidatesRunner_Apex.groovy
- Code/apache-beam-2.4.0/.test-infra/jenkins/job_beam_PostCommit_Java_ValidatesRunner_Dataflow.groovy
- Code/apache-beam-2.4.0/.test-infra/jenkins/job_beam_PostCommit_Java_ValidatesRunner_Flink.groovy
- Code/apache-beam-2.4.0/.test-infra/jenkins/job_beam_PostCommit_Java_ValidatesRunner_Gearpump.groovy
- Code/apache-beam-2.4.0/.test-infra/jenkins/job_beam_PostCommit_Java_ValidatesRunner_Spark.groovy
- Code/apache-beam-2.4.0/.test-infra/jenkins/job_beam_PostCommit_Python_ValidatesContainer_Dataflow.groovy
- Code/apache-beam-2.4.0/.test-infra/jenkins/job_beam_PostCommit_Python_ValidatesRunner_Dataflow.groovy
- Code/apache-beam-2.4.0/.test-infra/jenkins/job_beam_PostCommit_Python_Verify.groovy
- Code/apache-beam-2.4.0/.test-infra/jenkins/job_beam_PostRelease_NightlySnapshot.groovy
- Code/apache-beam-2.4.0/.test-infra/jenkins/job_beam_PreCommit_Go_GradleBuild.groovy
- Code/apache-beam-2.4.0/.test-infra/jenkins/job_beam_PreCommit_Go_MavenInstall.groovy
- Code/apache-beam-2.4.0/.test-infra/jenkins/job_beam_PreCommit_Java_GradleBuild.groovy
- Code/apache-beam-2.4.0/.test-infra/jenkins/job_beam_PreCommit_Java_MavenInstall.groovy
- Code/apache-beam-2.4.0/.test-infra/jenkins/job_beam_PreCommit_Pipeline.groovy
- Code/apache-beam-2.4.0/.test-infra/jenkins/job_beam_PreCommit_Python_MavenInstall.groovy
- Code/apache-beam-2.4.0/.test-infra/jenkins/job_beam_PreCommit_Website_Merge.groovy
- Code/apache-beam-2.4.0/.test-infra/jenkins/job_beam_PreCommit_Website_Stage.groovy
- Code/apache-beam-2.4.0/.test-infra/jenkins/job_beam_PreCommit_Website_Test.groovy
- Code/apache-beam-2.4.0/.test-infra/jenkins/job_beam_Python_UnitTest.groovy
- Code/apache-beam-2.4.0/.test-infra/jenkins/job_beam_Release_NightlySnapshot.groovy
- Code/apache-beam-2.4.0/.test-infra/jenkins/job_beam_ReleaseCandidate_Python.groovy
- Code/apache-beam-2.4.0/.test-infra/jenkins/job_seed_standalone.groovy
- Code/apache-beam-2.4.0/.test-infra/jenkins/PreCommit_Pipeline.groovy
- Code/apache-beam-2.4.0/.test-infra/jenkins/test_wordcount.sh
- Code/apache-beam-2.4.0/.test-infra/kubernetes/
- Code/apache-beam-2.4.0/.test-infra/kubernetes/cassandra/
- Code/apache-beam-2.4.0/.test-infra/kubernetes/cassandra/data-load-setup.sh
- Code/apache-beam-2.4.0/.test-infra/kubernetes/cassandra/LargeITCluster/
- Code/apache-beam-2.4.0/.test-infra/kubernetes/cassandra/LargeITCluster/cassandra-service-for-local-dev.yaml
- Code/apache-beam-2.4.0/.test-infra/kubernetes/cassandra/LargeITCluster/cassandra-svc-statefulset.yaml
- Code/apache-beam-2.4.0/.test-infra/kubernetes/cassandra/LargeITCluster/cassandra-svc-temp.yaml
- Code/apache-beam-2.4.0/.test-infra/kubernetes/cassandra/LargeITCluster/data-load.sh
- Code/apache-beam-2.4.0/.test-infra/kubernetes/cassandra/LargeITCluster/setup.sh
- Code/apache-beam-2.4.0/.test-infra/kubernetes/cassandra/LargeITCluster/show_health.sh
- Code/apache-beam-2.4.0/.test-infra/kubernetes/cassandra/LargeITCluster/teardown.sh
- Code/apache-beam-2.4.0/.test-infra/kubernetes/cassandra/SmallITCluster/
- Code/apache-beam-2.4.0/.test-infra/kubernetes/cassandra/SmallITCluster/cassandra-service-for-local-dev.yaml
- Code/apache-beam-2.4.0/.test-infra/kubernetes/cassandra/SmallITCluster/cassandra-svc-rc.yaml
- Code/apache-beam-2.4.0/.test-infra/kubernetes/cassandra/SmallITCluster/data-load.sh
- Code/apache-beam-2.4.0/.test-infra/kubernetes/cassandra/SmallITCluster/setup.sh
- Code/apache-beam-2.4.0/.test-infra/kubernetes/cassandra/SmallITCluster/show_health.sh
- Code/apache-beam-2.4.0/.test-infra/kubernetes/cassandra/SmallITCluster/teardown.sh
- Code/apache-beam-2.4.0/.test-infra/kubernetes/elasticsearch/
- Code/apache-beam-2.4.0/.test-infra/kubernetes/elasticsearch/data-load-setup.sh
- Code/apache-beam-2.4.0/.test-infra/kubernetes/elasticsearch/data-load.sh
- Code/apache-beam-2.4.0/.test-infra/kubernetes/elasticsearch/es_test_data.py
- Code/apache-beam-2.4.0/.test-infra/kubernetes/elasticsearch/LargeProductionCluster/
- Code/apache-beam-2.4.0/.test-infra/kubernetes/elasticsearch/LargeProductionCluster/elasticsearch-service-for-local-dev.yaml
- Code/apache-beam-2.4.0/.test-infra/kubernetes/elasticsearch/LargeProductionCluster/es-services-deployments.yaml
- Code/apache-beam-2.4.0/.test-infra/kubernetes/elasticsearch/LargeProductionCluster/setup.sh
- Code/apache-beam-2.4.0/.test-infra/kubernetes/elasticsearch/LargeProductionCluster/teardown.sh
- Code/apache-beam-2.4.0/.test-infra/kubernetes/elasticsearch/show-health.sh
- Code/apache-beam-2.4.0/.test-infra/kubernetes/elasticsearch/SmallITCluster/
- Code/apache-beam-2.4.0/.test-infra/kubernetes/elasticsearch/SmallITCluster/elasticsearch-service-for-local-dev.yaml
- Code/apache-beam-2.4.0/.test-infra/kubernetes/elasticsearch/SmallITCluster/elasticsearch-svc-rc.yaml
- Code/apache-beam-2.4.0/.test-infra/kubernetes/elasticsearch/SmallITCluster/setup.sh
- Code/apache-beam-2.4.0/.test-infra/kubernetes/elasticsearch/SmallITCluster/teardown.sh
- Code/apache-beam-2.4.0/.test-infra/kubernetes/hadoop/
- Code/apache-beam-2.4.0/.test-infra/kubernetes/hadoop/config-files/
- Code/apache-beam-2.4.0/.test-infra/kubernetes/hadoop/config-files/core-site.xml
- Code/apache-beam-2.4.0/.test-infra/kubernetes/hadoop/config-files/hdfs-envs
- Code/apache-beam-2.4.0/.test-infra/kubernetes/hadoop/config-files/hdfs-site.xml
- Code/apache-beam-2.4.0/.test-infra/kubernetes/hadoop/SmallITCluster/
- Code/apache-beam-2.4.0/.test-infra/kubernetes/hadoop/SmallITCluster/hdfs-single-datanode-cluster-for-local-dev.yml
- Code/apache-beam-2.4.0/.test-infra/kubernetes/hadoop/SmallITCluster/hdfs-single-datanode-cluster.yml
- Code/apache-beam-2.4.0/.test-infra/kubernetes/hadoop/SmallITCluster/pkb-config.yml
- Code/apache-beam-2.4.0/.test-infra/kubernetes/hadoop/SmallITCluster/setup-all.sh
- Code/apache-beam-2.4.0/.test-infra/kubernetes/hadoop/SmallITCluster/setup.sh
- Code/apache-beam-2.4.0/.test-infra/kubernetes/hadoop/SmallITCluster/teardown-all.sh
- Code/apache-beam-2.4.0/.test-infra/kubernetes/hadoop/SmallITCluster/teardown.sh
- Code/apache-beam-2.4.0/.test-infra/kubernetes/postgres/
- Code/apache-beam-2.4.0/.test-infra/kubernetes/postgres/pkb-config-local.yml
- Code/apache-beam-2.4.0/.test-infra/kubernetes/postgres/pkb-config.yml
- Code/apache-beam-2.4.0/.test-infra/kubernetes/postgres/postgres-service-for-local-dev.yml
- Code/apache-beam-2.4.0/.test-infra/kubernetes/postgres/postgres.yml
- Code/apache-beam-2.4.0/assembly.xml
- Code/apache-beam-2.4.0/build.gradle
- Code/apache-beam-2.4.0/build_rules.gradle
- Code/apache-beam-2.4.0/CONTRIBUTING.md
- Code/apache-beam-2.4.0/DEPENDENCIES
- Code/apache-beam-2.4.0/examples/
- Code/apache-beam-2.4.0/examples/java/
- Code/apache-beam-2.4.0/examples/java/build.gradle
- Code/apache-beam-2.4.0/examples/java/pom.xml
- Code/apache-beam-2.4.0/examples/java/README.md
- Code/apache-beam-2.4.0/examples/java/src/
- Code/apache-beam-2.4.0/examples/java/src/main/
- Code/apache-beam-2.4.0/examples/java/src/main/java/
- Code/apache-beam-2.4.0/examples/java/src/main/java/org/
- Code/apache-beam-2.4.0/examples/java/src/main/java/org/apache/
- Code/apache-beam-2.4.0/examples/java/src/main/java/org/apache/beam/
- Code/apache-beam-2.4.0/examples/java/src/main/java/org/apache/beam/examples/
- Code/apache-beam-2.4.0/examples/java/src/main/java/org/apache/beam/examples/common/
- Code/apache-beam-2.4.0/examples/java/src/main/java/org/apache/beam/examples/common/ExampleBigQueryTableOptions.java
- Code/apache-beam-2.4.0/examples/java/src/main/java/org/apache/beam/examples/common/ExampleOptions.java
- Code/apache-beam-2.4.0/examples/java/src/main/java/org/apache/beam/examples/common/ExamplePubsubTopicAndSubscriptionOptions.java
- Code/apache-beam-2.4.0/examples/java/src/main/java/org/apache/beam/examples/common/ExamplePubsubTopicOptions.java
- Code/apache-beam-2.4.0/examples/java/src/main/java/org/apache/beam/examples/common/ExampleUtils.java
- Code/apache-beam-2.4.0/examples/java/src/main/java/org/apache/beam/examples/common/WriteOneFilePerWindow.java
- Code/apache-beam-2.4.0/examples/java/src/main/java/org/apache/beam/examples/complete/
- Code/apache-beam-2.4.0/examples/java/src/main/java/org/apache/beam/examples/complete/AutoComplete.java
- Code/apache-beam-2.4.0/examples/java/src/main/java/org/apache/beam/examples/complete/game/
- Code/apache-beam-2.4.0/examples/java/src/main/java/org/apache/beam/examples/complete/game/GameStats.java
- Code/apache-beam-2.4.0/examples/java/src/main/java/org/apache/beam/examples/complete/game/HourlyTeamScore.java
- Code/apache-beam-2.4.0/examples/java/src/main/java/org/apache/beam/examples/complete/game/injector/
- Code/apache-beam-2.4.0/examples/java/src/main/java/org/apache/beam/examples/complete/game/injector/Injector.java
- Code/apache-beam-2.4.0/examples/java/src/main/java/org/apache/beam/examples/complete/game/injector/InjectorUtils.java
- Code/apache-beam-2.4.0/examples/java/src/main/java/org/apache/beam/examples/complete/game/injector/RetryHttpInitializerWrapper.java
- Code/apache-beam-2.4.0/examples/java/src/main/java/org/apache/beam/examples/complete/game/LeaderBoard.java
- Code/apache-beam-2.4.0/examples/java/src/main/java/org/apache/beam/examples/complete/game/StatefulTeamScore.java
- Code/apache-beam-2.4.0/examples/java/src/main/java/org/apache/beam/examples/complete/game/UserScore.java
- Code/apache-beam-2.4.0/examples/java/src/main/java/org/apache/beam/examples/complete/game/utils/
- Code/apache-beam-2.4.0/examples/java/src/main/java/org/apache/beam/examples/complete/game/utils/GameConstants.java
- Code/apache-beam-2.4.0/examples/java/src/main/java/org/apache/beam/examples/complete/game/utils/WriteToBigQuery.java
- Code/apache-beam-2.4.0/examples/java/src/main/java/org/apache/beam/examples/complete/game/utils/WriteToText.java
- Code/apache-beam-2.4.0/examples/java/src/main/java/org/apache/beam/examples/complete/game/utils/WriteWindowedToBigQuery.java
- Code/apache-beam-2.4.0/examples/java/src/main/java/org/apache/beam/examples/complete/README.md
- Code/apache-beam-2.4.0/examples/java/src/main/java/org/apache/beam/examples/complete/StreamingWordExtract.java
- Code/apache-beam-2.4.0/examples/java/src/main/java/org/apache/beam/examples/complete/TfIdf.java
- Code/apache-beam-2.4.0/examples/java/src/main/java/org/apache/beam/examples/complete/TopWikipediaSessions.java
- Code/apache-beam-2.4.0/examples/java/src/main/java/org/apache/beam/examples/complete/TrafficMaxLaneFlow.java
- Code/apache-beam-2.4.0/examples/java/src/main/java/org/apache/beam/examples/complete/TrafficRoutes.java
- Code/apache-beam-2.4.0/examples/java/src/main/java/org/apache/beam/examples/cookbook/
- Code/apache-beam-2.4.0/examples/java/src/main/java/org/apache/beam/examples/cookbook/BigQueryTornadoes.java
- Code/apache-beam-2.4.0/examples/java/src/main/java/org/apache/beam/examples/cookbook/CombinePerKeyExamples.java
- Code/apache-beam-2.4.0/examples/java/src/main/java/org/apache/beam/examples/cookbook/DistinctExample.java
- Code/apache-beam-2.4.0/examples/java/src/main/java/org/apache/beam/examples/cookbook/FilterExamples.java
- Code/apache-beam-2.4.0/examples/java/src/main/java/org/apache/beam/examples/cookbook/JoinExamples.java
- Code/apache-beam-2.4.0/examples/java/src/main/java/org/apache/beam/examples/cookbook/MaxPerKeyExamples.java
- Code/apache-beam-2.4.0/examples/java/src/main/java/org/apache/beam/examples/cookbook/README.md
- Code/apache-beam-2.4.0/examples/java/src/main/java/org/apache/beam/examples/cookbook/TriggerExample.java
- Code/apache-beam-2.4.0/examples/java/src/main/java/org/apache/beam/examples/DebuggingWordCount.java
- Code/apache-beam-2.4.0/examples/java/src/main/java/org/apache/beam/examples/MinimalWordCount.java
- Code/apache-beam-2.4.0/examples/java/src/main/java/org/apache/beam/examples/snippets/
- Code/apache-beam-2.4.0/examples/java/src/main/java/org/apache/beam/examples/snippets/Snippets.java
- Code/apache-beam-2.4.0/examples/java/src/main/java/org/apache/beam/examples/WindowedWordCount.java
- Code/apache-beam-2.4.0/examples/java/src/main/java/org/apache/beam/examples/WordCount.java
- Code/apache-beam-2.4.0/examples/java/src/test/
- Code/apache-beam-2.4.0/examples/java/src/test/java/
- Code/apache-beam-2.4.0/examples/java/src/test/java/org/
- Code/apache-beam-2.4.0/examples/java/src/test/java/org/apache/
- Code/apache-beam-2.4.0/examples/java/src/test/java/org/apache/beam/
- Code/apache-beam-2.4.0/examples/java/src/test/java/org/apache/beam/examples/
- Code/apache-beam-2.4.0/examples/java/src/test/java/org/apache/beam/examples/complete/
- Code/apache-beam-2.4.0/examples/java/src/test/java/org/apache/beam/examples/complete/AutoCompleteTest.java
- Code/apache-beam-2.4.0/examples/java/src/test/java/org/apache/beam/examples/complete/game/
- Code/apache-beam-2.4.0/examples/java/src/test/java/org/apache/beam/examples/complete/game/GameStatsTest.java
- Code/apache-beam-2.4.0/examples/java/src/test/java/org/apache/beam/examples/complete/game/HourlyTeamScoreTest.java
- Code/apache-beam-2.4.0/examples/java/src/test/java/org/apache/beam/examples/complete/game/LeaderBoardTest.java
- Code/apache-beam-2.4.0/examples/java/src/test/java/org/apache/beam/examples/complete/game/StatefulTeamScoreTest.java
- Code/apache-beam-2.4.0/examples/java/src/test/java/org/apache/beam/examples/complete/game/UserScoreTest.java
- Code/apache-beam-2.4.0/examples/java/src/test/java/org/apache/beam/examples/complete/TfIdfTest.java
- Code/apache-beam-2.4.0/examples/java/src/test/java/org/apache/beam/examples/complete/TopWikipediaSessionsTest.java
- Code/apache-beam-2.4.0/examples/java/src/test/java/org/apache/beam/examples/cookbook/
- Code/apache-beam-2.4.0/examples/java/src/test/java/org/apache/beam/examples/cookbook/BigQueryTornadoesIT.java
- Code/apache-beam-2.4.0/examples/java/src/test/java/org/apache/beam/examples/cookbook/BigQueryTornadoesTest.java
- Code/apache-beam-2.4.0/examples/java/src/test/java/org/apache/beam/examples/cookbook/CombinePerKeyExamplesTest.java
- Code/apache-beam-2.4.0/examples/java/src/test/java/org/apache/beam/examples/cookbook/DistinctExampleTest.java
- Code/apache-beam-2.4.0/examples/java/src/test/java/org/apache/beam/examples/cookbook/FilterExamplesTest.java
- Code/apache-beam-2.4.0/examples/java/src/test/java/org/apache/beam/examples/cookbook/JoinExamplesTest.java
- Code/apache-beam-2.4.0/examples/java/src/test/java/org/apache/beam/examples/cookbook/MaxPerKeyExamplesTest.java
- Code/apache-beam-2.4.0/examples/java/src/test/java/org/apache/beam/examples/cookbook/TriggerExampleTest.java
- Code/apache-beam-2.4.0/examples/java/src/test/java/org/apache/beam/examples/DebuggingWordCountTest.java
- Code/apache-beam-2.4.0/examples/java/src/test/java/org/apache/beam/examples/MinimalWordCountTest.java
- Code/apache-beam-2.4.0/examples/java/src/test/java/org/apache/beam/examples/snippets/
- Code/apache-beam-2.4.0/examples/java/src/test/java/org/apache/beam/examples/snippets/SnippetsTest.java
- Code/apache-beam-2.4.0/examples/java/src/test/java/org/apache/beam/examples/WindowedWordCountIT.java
- Code/apache-beam-2.4.0/examples/java/src/test/java/org/apache/beam/examples/WordCountIT.java
- Code/apache-beam-2.4.0/examples/java/src/test/java/org/apache/beam/examples/WordCountTest.java
- Code/apache-beam-2.4.0/examples/java/src/test/resources/
- Code/apache-beam-2.4.0/examples/java/src/test/resources/LICENSE
- Code/apache-beam-2.4.0/examples/pom.xml
- Code/apache-beam-2.4.0/gradle.properties
- Code/apache-beam-2.4.0/gradle/
- Code/apache-beam-2.4.0/gradle/wrapper/
- Code/apache-beam-2.4.0/gradle/wrapper/gradle-wrapper.jar
- Code/apache-beam-2.4.0/gradle/wrapper/gradle-wrapper.properties
- Code/apache-beam-2.4.0/gradlew
- Code/apache-beam-2.4.0/gradlew.bat
- Code/apache-beam-2.4.0/LICENSE
- Code/apache-beam-2.4.0/model/
- Code/apache-beam-2.4.0/model/fn-execution/
- Code/apache-beam-2.4.0/model/fn-execution/build.gradle
- Code/apache-beam-2.4.0/model/fn-execution/pom.xml
- Code/apache-beam-2.4.0/model/fn-execution/src/
- Code/apache-beam-2.4.0/model/fn-execution/src/main/
- Code/apache-beam-2.4.0/model/fn-execution/src/main/proto/
- Code/apache-beam-2.4.0/model/fn-execution/src/main/proto/beam_fn_api.proto
- Code/apache-beam-2.4.0/model/fn-execution/src/main/proto/beam_provision_api.proto
- Code/apache-beam-2.4.0/model/fn-execution/src/test/
- Code/apache-beam-2.4.0/model/fn-execution/src/test/resources/
- Code/apache-beam-2.4.0/model/fn-execution/src/test/resources/org/
- Code/apache-beam-2.4.0/model/fn-execution/src/test/resources/org/apache/
- Code/apache-beam-2.4.0/model/fn-execution/src/test/resources/org/apache/beam/
- Code/apache-beam-2.4.0/model/fn-execution/src/test/resources/org/apache/beam/model/
- Code/apache-beam-2.4.0/model/fn-execution/src/test/resources/org/apache/beam/model/fnexecution/
- Code/apache-beam-2.4.0/model/fn-execution/src/test/resources/org/apache/beam/model/fnexecution/v1/
- Code/apache-beam-2.4.0/model/fn-execution/src/test/resources/org/apache/beam/model/fnexecution/v1/standard_coders.yaml
- Code/apache-beam-2.4.0/model/job-management/
- Code/apache-beam-2.4.0/model/job-management/build.gradle
- Code/apache-beam-2.4.0/model/job-management/pom.xml
- Code/apache-beam-2.4.0/model/job-management/src/
- Code/apache-beam-2.4.0/model/job-management/src/main/
- Code/apache-beam-2.4.0/model/job-management/src/main/proto/
- Code/apache-beam-2.4.0/model/job-management/src/main/proto/beam_artifact_api.proto
- Code/apache-beam-2.4.0/model/job-management/src/main/proto/beam_job_api.proto
- Code/apache-beam-2.4.0/model/pipeline/
- Code/apache-beam-2.4.0/model/pipeline/build.gradle
- Code/apache-beam-2.4.0/model/pipeline/pom.xml
- Code/apache-beam-2.4.0/model/pipeline/src/
- Code/apache-beam-2.4.0/model/pipeline/src/main/
- Code/apache-beam-2.4.0/model/pipeline/src/main/proto/
- Code/apache-beam-2.4.0/model/pipeline/src/main/proto/beam_runner_api.proto
- Code/apache-beam-2.4.0/model/pipeline/src/main/proto/endpoints.proto
- Code/apache-beam-2.4.0/model/pipeline/src/main/proto/standard_window_fns.proto
- Code/apache-beam-2.4.0/model/pipeline/src/main/resources/
- Code/apache-beam-2.4.0/model/pipeline/src/main/resources/org/
- Code/apache-beam-2.4.0/model/pipeline/src/main/resources/org/apache/
- Code/apache-beam-2.4.0/model/pipeline/src/main/resources/org/apache/beam/
- Code/apache-beam-2.4.0/model/pipeline/src/main/resources/org/apache/beam/model/
- Code/apache-beam-2.4.0/model/pipeline/src/main/resources/org/apache/beam/model/common_urns.md
- Code/apache-beam-2.4.0/model/pom.xml
- Code/apache-beam-2.4.0/NOTICE
- Code/apache-beam-2.4.0/pom.xml
- Code/apache-beam-2.4.0/README.md
- Code/apache-beam-2.4.0/release/
- Code/apache-beam-2.4.0/release/build.gradle
- Code/apache-beam-2.4.0/release/src/
- Code/apache-beam-2.4.0/release/src/main/
- Code/apache-beam-2.4.0/release/src/main/groovy/
- Code/apache-beam-2.4.0/release/src/main/groovy/quickstart-java-apex.groovy
- Code/apache-beam-2.4.0/release/src/main/groovy/quickstart-java-dataflow.groovy
- Code/apache-beam-2.4.0/release/src/main/groovy/quickstart-java-direct.groovy
- Code/apache-beam-2.4.0/release/src/main/groovy/quickstart-java-flinklocal.groovy
- Code/apache-beam-2.4.0/release/src/main/groovy/quickstart-java-spark.groovy
- Code/apache-beam-2.4.0/release/src/main/groovy/QuickstartArchetype.groovy
- Code/apache-beam-2.4.0/release/src/main/groovy/run_release_candidate_python_validation.sh
- Code/apache-beam-2.4.0/release/src/main/groovy/TestScripts.groovy
- Code/apache-beam-2.4.0/runners/
- Code/apache-beam-2.4.0/runners/apex/
- Code/apache-beam-2.4.0/runners/apex/build.gradle
- Code/apache-beam-2.4.0/runners/apex/pom.xml
- Code/apache-beam-2.4.0/runners/apex/src/
- Code/apache-beam-2.4.0/runners/apex/src/main/
- Code/apache-beam-2.4.0/runners/apex/src/main/java/
- Code/apache-beam-2.4.0/runners/apex/src/main/java/org/
- Code/apache-beam-2.4.0/runners/apex/src/main/java/org/apache/
- Code/apache-beam-2.4.0/runners/apex/src/main/java/org/apache/beam/
- Code/apache-beam-2.4.0/runners/apex/src/main/java/org/apache/beam/runners/
- Code/apache-beam-2.4.0/runners/apex/src/main/java/org/apache/beam/runners/apex/
- Code/apache-beam-2.4.0/runners/apex/src/main/java/org/apache/beam/runners/apex/ApexPipelineOptions.java
- Code/apache-beam-2.4.0/runners/apex/src/main/java/org/apache/beam/runners/apex/ApexRunner.java
- Code/apache-beam-2.4.0/runners/apex/src/main/java/org/apache/beam/runners/apex/ApexRunnerRegistrar.java
- Code/apache-beam-2.4.0/runners/apex/src/main/java/org/apache/beam/runners/apex/ApexRunnerResult.java
- Code/apache-beam-2.4.0/runners/apex/src/main/java/org/apache/beam/runners/apex/ApexYarnLauncher.java
- Code/apache-beam-2.4.0/runners/apex/src/main/java/org/apache/beam/runners/apex/package-info.java
- Code/apache-beam-2.4.0/runners/apex/src/main/java/org/apache/beam/runners/apex/TestApexRunner.java
- Code/apache-beam-2.4.0/runners/apex/src/main/java/org/apache/beam/runners/apex/translation/
- Code/apache-beam-2.4.0/runners/apex/src/main/java/org/apache/beam/runners/apex/translation/ApexPipelineTranslator.java
- Code/apache-beam-2.4.0/runners/apex/src/main/java/org/apache/beam/runners/apex/translation/CreateValuesTranslator.java
- Code/apache-beam-2.4.0/runners/apex/src/main/java/org/apache/beam/runners/apex/translation/FlattenPCollectionTranslator.java
- Code/apache-beam-2.4.0/runners/apex/src/main/java/org/apache/beam/runners/apex/translation/GroupByKeyTranslator.java
- Code/apache-beam-2.4.0/runners/apex/src/main/java/org/apache/beam/runners/apex/translation/operators/
- Code/apache-beam-2.4.0/runners/apex/src/main/java/org/apache/beam/runners/apex/translation/operators/ApexFlattenOperator.java
- Code/apache-beam-2.4.0/runners/apex/src/main/java/org/apache/beam/runners/apex/translation/operators/ApexGroupByKeyOperator.java
- Code/apache-beam-2.4.0/runners/apex/src/main/java/org/apache/beam/runners/apex/translation/operators/ApexParDoOperator.java
- Code/apache-beam-2.4.0/runners/apex/src/main/java/org/apache/beam/runners/apex/translation/operators/ApexProcessFnOperator.java
- Code/apache-beam-2.4.0/runners/apex/src/main/java/org/apache/beam/runners/apex/translation/operators/ApexReadUnboundedInputOperator.java
- Code/apache-beam-2.4.0/runners/apex/src/main/java/org/apache/beam/runners/apex/translation/operators/ApexTimerInternals.java
- Code/apache-beam-2.4.0/runners/apex/src/main/java/org/apache/beam/runners/apex/translation/operators/package-info.java
- Code/apache-beam-2.4.0/runners/apex/src/main/java/org/apache/beam/runners/apex/translation/package-info.java
- Code/apache-beam-2.4.0/runners/apex/src/main/java/org/apache/beam/runners/apex/translation/ParDoTranslator.java
- Code/apache-beam-2.4.0/runners/apex/src/main/java/org/apache/beam/runners/apex/translation/ReadUnboundedTranslator.java
- Code/apache-beam-2.4.0/runners/apex/src/main/java/org/apache/beam/runners/apex/translation/TransformTranslator.java
- Code/apache-beam-2.4.0/runners/apex/src/main/java/org/apache/beam/runners/apex/translation/TranslationContext.java
- Code/apache-beam-2.4.0/runners/apex/src/main/java/org/apache/beam/runners/apex/translation/utils/
- Code/apache-beam-2.4.0/runners/apex/src/main/java/org/apache/beam/runners/apex/translation/utils/ApexStateInternals.java
- Code/apache-beam-2.4.0/runners/apex/src/main/java/org/apache/beam/runners/apex/translation/utils/ApexStreamTuple.java
- Code/apache-beam-2.4.0/runners/apex/src/main/java/org/apache/beam/runners/apex/translation/utils/CoderAdapterStreamCodec.java
- Code/apache-beam-2.4.0/runners/apex/src/main/java/org/apache/beam/runners/apex/translation/utils/NoOpStepContext.java
[truncated: 4,271 more entries]
