# Supplementary material for: An efficient approach for low latency processing in stream data
Source: PeerJ Comput Sci. 2021 Mar 10;7:e426. doi: 10.7717/peerj-cs.426 (PMC7959664; doi:10.7717/peerj-cs.426)
Supplement: Supplemental Information 1 — The cloud script and related dataset [file peerj-cs-07-426-s001.zip › Code/apache-beam-2.4.0/.github/PULL_REQUEST_TEMPLATE.md]

DESCRIPTION HERE

------------------------

Follow this checklist to help us incorporate your contribution quickly and easily:

 - [ ] Make sure there is a [JIRA issue](https://issues.apache.org/jira/projects/BEAM/issues/) filed for the change (usually before you start working on it).  Trivial changes like typos do not require a JIRA issue.  Your pull request should address just this issue, without pulling in other changes.
 - [ ] Format the pull request title like `[BEAM-XXX] Fixes bug in ApproximateQuantiles`, where you replace `BEAM-XXX` with the appropriate JIRA issue.
 - [ ] Write a pull request description that is detailed enough to understand:
   - [ ] What the pull request does
   - [ ] Why it does it
   - [ ] How it does it
   - [ ] Why this approach
 - [ ] Each commit in the pull request should have a meaningful subject line and body.
 - [ ] Run `mvn clean verify` to make sure basic checks pass. A more thorough check will be performed on your pull request automatically.
 - [ ] If this contribution is large, please file an Apache [Individual Contributor License Agreement](https://www.apache.org/licenses/icla.pdf).
