# Supplementary material for: An efficient approach for low latency processing in stream data
Source: PeerJ Comput Sci. 2021 Mar 10;7:e426. doi: 10.7717/peerj-cs.426 (PMC7959664; doi:10.7717/peerj-cs.426)
Supplement: Supplemental Information 1 — The cloud script and related dataset [file peerj-cs-07-426-s001.zip › Code/apache-beam-2.4.0/.test-infra/jenkins/common_job_properties.groovy]

/*
 * Licensed to the Apache Software Foundation (ASF) under one
 * or more contributor license agreements.  See the NOTICE file
 * distributed with this work for additional information
 * regarding copyright ownership.  The ASF licenses this file
 * to you under the Apache License, Version 2.0 (the
 * "License"); you may not use this file except in compliance
 * with the License.  You may obtain a copy of the License at
 *
 *     http://www.apache.org/licenses/LICENSE-2.0
 *
 * Unless required by applicable law or agreed to in writing, software
 * distributed under the License is distributed on an "AS IS" BASIS,
 * WITHOUT WARRANTIES OR CONDITIONS OF ANY KIND, either express or implied.
 * See the License for the specific language governing permissions and
 * limitations under the License.
 */

// Contains functions that help build Jenkins projects. Functions typically set
// common properties that are shared among all Jenkins projects.
// Code in this directory should conform to the Groovy style guide.
//  http://groovy-lang.org/style-guide.html
class common_job_properties {

  static String checkoutDir = 'src'

  static void setSCM(def context, String repositoryName) {
    context.scm {
      git {
        remote {
          // Double quotes here mean ${repositoryName} is interpolated.
          github("apache/${repositoryName}")
          // Single quotes here mean that ${ghprbPullId} is not interpolated and instead passed
          // through to Jenkins where it refers to the environment variable.
          refspec('+refs/heads/*:refs/remotes/origin/* ' +
                  '+refs/pull/${ghprbPullId}/*:refs/remotes/origin/pr/${ghprbPullId}/*')
        }
        branch('${sha1}')
        extensions {
          cleanAfterCheckout()
          relativeTargetDirectory(checkoutDir)
        }
      }
    }
  }

  // Sets common top-level job properties for website repository jobs.
  static void setTopLevelWebsiteJobProperties(def context,
                                              String branch = 'asf-site') {
    setTopLevelJobProperties(
            context,
            'beam-site',
            branch,
            'beam',
            30)
  }

  // Sets common top-level job properties for main repository jobs.
  static void setTopLevelMainJobProperties(def context,
                                           String branch = 'master',
                                           int timeout = 100,
                                           String jenkinsExecutorLabel = 'beam') {
    setTopLevelJobProperties(
            context,
            'beam',
            branch,
            jenkinsExecutorLabel,
            timeout)
  }

  // Sets common top-level job properties. Accessed through one of the above
  // methods to protect jobs from internal details of param defaults.
  private static void setTopLevelJobProperties(def context,
                                               String repositoryName,
                                               String defaultBranch,
                                               String jenkinsExecutorLabel,
                                               int defaultTimeout) {

    // GitHub project.
    context.properties {
      githubProjectUrl('https://github.com/apache/' + repositoryName + '/')
    }

    // Set JDK version.
    context.jdk('JDK 1.8 (latest)')

    // Restrict this project to run only on Jenkins executors as specified
    context.label(jenkinsExecutorLabel)

    // Discard old builds. Build records are only kept up to this number of days.
    context.logRotator {
      daysToKeep(14)
    }

    // Source code management.
    setSCM(context, repositoryName)

    context.parameters {
      // This is a recommended setup if you want to run the job manually. The
      // ${sha1} parameter needs to be provided, and defaults to the main branch.
      stringParam(
          'sha1',
          defaultBranch,
          'Commit id or refname (eg: origin/pr/9/head) you want to build.')
    }

    context.wrappers {
      // Abort the build if it's stuck for more minutes than specified.
      timeout {
        absolute(defaultTimeout)
        abortBuild()
      }

      // Set SPARK_LOCAL_IP for spark tests.
      environmentVariables {
        env('SPARK_LOCAL_IP', '127.0.0.1')
      }
      credentialsBinding {
        string("COVERALLS_REPO_TOKEN", "beam-coveralls-token")
      }
    }
  }

  // Sets the pull request build trigger. Accessed through precommit methods
  // below to insulate callers from internal parameter defaults.
  private static void setPullRequestBuildTrigger(context,
                                                 String commitStatusContext,
                                                 String prTriggerPhrase = '',
                                                 boolean onlyTriggerPhraseToggle = true,
                                                 String successComment = '--none--') {
    context.triggers {
      githubPullRequest {
        admins(['asfbot'])
        useGitHubHooks()
        orgWhitelist(['apache'])
        allowMembersOfWhitelistedOrgsAsAdmin()
        permitAll()
        // prTriggerPhrase is the argument which gets set when we want to allow
        // post-commit builds to run against pending pull requests. This block
        // overrides the default trigger phrase with the new one. Setting this
        // will disable automatic invocation of this build; the phrase will be
        // required to start it.
        if (prTriggerPhrase) {
          triggerPhrase(prTriggerPhrase)
        }
        if (onlyTriggerPhraseToggle) {
          onlyTriggerPhrase()
        }

        extensions {
          commitStatus {
            // This is the name that will show up in the GitHub pull request UI
            // for this Jenkins project. It has a limit of 255 characters.
            delegate.context(("Jenkins: " + commitStatusContext).take(255))
          }

          // Comment messages after build completes.
          buildStatus {
            completedStatus('SUCCESS', successComment)
            completedStatus('FAILURE', '--none--')
            completedStatus('ERROR', '--none--')
          }
        }
      }
    }
  }

  // Sets common config for Maven jobs.
  static void setMavenConfig(context, String mavenInstallation='Maven 3.5.2') {
    context.mavenInstallation(mavenInstallation)
    context.mavenOpts('-Dorg.slf4j.simpleLogger.showDateTime=true')
    context.mavenOpts('-Dorg.slf4j.simpleLogger.dateTimeFormat=yyyy-MM-dd\\\'T\\\'HH:mm:ss.SSS')
    // The -XX:+TieredCompilation -XX:TieredStopAtLevel=1 JVM options enable
    // tiered compilation to make the JVM startup times faster during the tests.
    context.mavenOpts('-XX:+TieredCompilation')
    context.mavenOpts('-XX:TieredStopAtLevel=1')
    context.rootPOM(checkoutDir + '/pom.xml')
    // Use a repository local to the workspace for better isolation of jobs.
    context.localRepository(LocalRepositoryLocation.LOCAL_TO_WORKSPACE)
    // Disable archiving the built artifacts by default, as this is slow and flaky.
    // We can usually recreate them easily, and we can also opt-in individual jobs
    // to artifact archiving.
    if (context.metaClass.respondsTo(context, 'archivingDisabled', boolean)) {
      context.archivingDisabled(true)
    }
  }

  // Sets common config for PreCommit jobs.
  static void setPreCommit(context,
                           String commitStatusName,
                           String prTriggerPhrase = '',
                           String successComment = '--none--') {
    // Set pull request build trigger.
    setPullRequestBuildTrigger(context, commitStatusName, prTriggerPhrase, false, successComment)
  }

  // Enable triggering postcommit runs against pull requests. Users can comment the trigger phrase
  // specified in the postcommit job and have the job run against their PR to run
  // tests not in the presubmit suite for additional confidence.
  static void enablePhraseTriggeringFromPullRequest(context,
                                                    String commitStatusName,
                                                    String prTriggerPhrase) {
    setPullRequestBuildTrigger(
      context,
      commitStatusName,
      prTriggerPhrase,
      true,
      '--none--')
  }

  // Sets common config for PostCommit jobs.
  static void setPostCommit(context,
                            String buildSchedule = '0 */6 * * *',
                            boolean triggerEveryPush = true,
                            String notifyAddress = 'commits@beam.apache.org',
                            boolean emailIndividuals = true) {
    // Set build triggers
    context.triggers {
      // By default runs every 6 hours.
      cron(buildSchedule)
      if (triggerEveryPush) {
        githubPush()
      }
    }

    context.publishers {
      // Notify an email address for each failed build (defaults to commits@).
      mailer(notifyAddress, false, emailIndividuals)
    }
  }

  static def mapToArgString(LinkedHashMap<String, String> inputArgs) {
    List argList = []
    inputArgs.each({
        // FYI: Replacement only works with double quotes.
      key, value -> argList.add("--$key=$value")
    })
    return argList.join(' ')
  }

  // Configures the argument list for performance tests, adding the standard
  // performance test job arguments.
  private static def genPerformanceArgs(def argMap) {
    LinkedHashMap<String, String> standardArgs = [
      project: 'apache-beam-testing',
      dpb_log_level: 'INFO',
      maven_binary: '/home/jenkins/tools/maven/latest/bin/mvn',
      bigquery_table: 'beam_performance.pkb_results',
      temp_dir: '$WORKSPACE',
      // Publishes results with official tag, for use in dashboards.
      official: 'true'
    ]
    // Note: in case of key collision, keys present in ArgMap win.
    LinkedHashMap<String, String> joinedArgs = standardArgs.plus(argMap)
    return mapToArgString(joinedArgs)
  }

  // Adds the standard performance test job steps.
  static def buildPerformanceTest(def context, def argMap) {
    def pkbArgs = genPerformanceArgs(argMap)
    context.steps {
        // Clean up environment.
        shell('rm -rf PerfKitBenchmarker')
        shell('rm -rf .env')

        // create new VirtualEnv, inherit already existing packages
        shell('virtualenv .env --system-site-packages')

        // update setuptools and pip
        shell('.env/bin/pip install --upgrade setuptools pip')

        // Clone appropriate perfkit branch
        shell('git clone https://github.com/GoogleCloudPlatform/PerfKitBenchmarker.git')
        // Install Perfkit benchmark requirements.
        shell('.env/bin/pip install -r PerfKitBenchmarker/requirements.txt')
        // Install job requirements for Python SDK.
        shell('.env/bin/pip install -e ' + common_job_properties.checkoutDir + '/sdks/python/[gcp,test]')
        // Launch performance test.
        shell(".env/bin/python PerfKitBenchmarker/pkb.py $pkbArgs")
    }
  }

  /**
   * Sets properties for all jobs which are run by a pipeline top-level (maven) job.
   * @param context    The delegate from the top level of a MavenJob.
   * @param jobTimeout How long (in minutes) to wait for the job to finish.
   * @param descriptor A short string identifying the job, e.g. "Java Unit Test".
   */
  static def setPipelineJobProperties(def context, int jobTimeout, String descriptor) {
    context.parameters {
      stringParam(
              'ghprbGhRepository',
              'N/A',
              'Repository name for use by ghprb plugin.')
      stringParam(
              'ghprbActualCommit',
              'N/A',
              'Commit ID for use by ghprb plugin.')
      stringParam(
              'ghprbPullId',
              'N/A',
              'PR # for use by ghprb plugin.')

    }

    // Set JDK version.
    context.jdk('JDK 1.8 (latest)')

    // Restrict this project to run only on Jenkins executors as specified
    context.label('beam')

    // Execute concurrent builds if necessary.
    context.concurrentBuild()

    context.wrappers {
      timeout {
        absolute(jobTimeout)
        abortBuild()
      }
      credentialsBinding {
        string("COVERALLS_REPO_TOKEN", "beam-coveralls-token")
      }
      downstreamCommitStatus {
        delegate.context("Jenkins: ${descriptor}")
        triggeredStatus("${descriptor} Pending")
        startedStatus("Running ${descriptor}")
        statusUrl()
        completedStatus('SUCCESS', "${descriptor} Passed")
        completedStatus('FAILURE', "${descriptor} Failed")
        completedStatus('ERROR', "Error Executing ${descriptor}")
      }
      // Set SPARK_LOCAL_IP for spark tests.
      environmentVariables {
        env('SPARK_LOCAL_IP', '127.0.0.1')
      }
    }

    // Set Maven parameters.
    setMavenConfig(context)
  }

  /**
   * Sets job properties common to pipeline jobs which are responsible for being the root of a
   * build tree. Downstream jobs should pull artifacts from these jobs.
   * @param context The delegate from the top level of a MavenJob.
   */
  static def setPipelineBuildJobProperties(def context) {
    context.properties {
      githubProjectUrl('https://github.com/apache/beam/')
    }

    context.parameters {
      stringParam(
              'sha1',
              'master',
              'Commit id or refname (e.g. origin/pr/9/head) you want to build.')
    }

    // Source code management.
    setSCM(context, 'beam')
  }

  /**
   * Sets common job parameters for jobs which consume artifacts built for them by an upstream job.
   * @param context The delegate from the top level of a MavenJob.
   * @param jobName The job from which to copy artifacts.
   */
  static def setPipelineDownstreamJobProperties(def context, String jobName) {
    context.parameters {
      stringParam(
              'buildNum',
              'N/A',
              "Build number of ${jobName} to copy from.")
    }

    context.preBuildSteps {
      copyArtifacts(jobName) {
        buildSelector {
          buildNumber('${buildNum}')
        }
      }
    }
  }
}
