# Supplementary material for: An efficient approach for low latency processing in stream data
Source: PeerJ Comput Sci. 2021 Mar 10;7:e426. doi: 10.7717/peerj-cs.426 (PMC7959664; doi:10.7717/peerj-cs.426)
Supplement: Supplemental Information 1 — The cloud script and related dataset [file peerj-cs-07-426-s001.zip › Code/apache-beam-2.4.0/.test-infra/jenkins/job_beam_PerformanceTests_JDBC.groovy]

/*
 * Licensed to the Apache Software Foundation (ASF) under one
 * or more contributor license agreements.  See the NOTICE file
 * distributed with this work for additional information
 * regarding copyright ownership.  The ASF licenses this file
 * to you under the Apache License, Version 2.0 (the
 * "License"); you may not use this file except in compliance
 * with the License.  You may obtain a copy of the License at
 *
 *     http://www.apache.org/licenses/LICENSE-2.0
 *
 * Unless required by applicable law or agreed to in writing, software
 * distributed under the License is distributed on an "AS IS" BASIS,
 * WITHOUT WARRANTIES OR CONDITIONS OF ANY KIND, either express or implied.
 * See the License for the specific language governing permissions and
 * limitations under the License.
 */

import common_job_properties

// This job runs the Beam performance tests on PerfKit Benchmarker.
job('beam_PerformanceTests_JDBC') {
    // Set default Beam job properties.
    common_job_properties.setTopLevelMainJobProperties(delegate)

    // Run job in postcommit every 6 hours, don't trigger every push, and
    // don't email individual committers.
    common_job_properties.setPostCommit(
            delegate,
            '0 */6 * * *',
            false,
            'commits@beam.apache.org',
            false)

    common_job_properties.enablePhraseTriggeringFromPullRequest(
            delegate,
            'Java JdbcIO Performance Test',
            'Run Java JdbcIO Performance Test')

    def pipelineArgs = [
            tempRoot       : 'gs://temp-storage-for-perf-tests',
            project        : 'apache-beam-testing',
            postgresPort   : '5432',
            numberOfRecords: '5000000'
    ]

    def testArgs = [
            kubeconfig              : '"$HOME/.kube/config"',
            beam_it_timeout         : '1800',
            benchmarks              : 'beam_integration_benchmark',
            beam_it_profile         : 'io-it',
            beam_prebuilt           : 'true',
            beam_sdk                : 'java',
            beam_it_module          : 'sdks/java/io/jdbc',
            beam_it_class           : 'org.apache.beam.sdk.io.jdbc.JdbcIOIT',
            beam_it_options         : joinPipelineOptions(pipelineArgs),
            beam_kubernetes_scripts : makePathAbsolute('src/.test-infra/kubernetes/postgres/postgres.yml')
                    + ',' + makePathAbsolute('src/.test-infra/kubernetes/postgres/postgres-service-for-local-dev.yml'),
            beam_options_config_file: makePathAbsolute('src/.test-infra/kubernetes/postgres/pkb-config-local.yml'),
            bigquery_table          : 'beam_performance.jdbcioit_pkb_results'
    ]

    steps {
        // create .kube/config file for perfkit (if not exists)
        shell('gcloud container clusters get-credentials io-datastores --zone=us-central1-a --verbosity=debug')
    }

    common_job_properties.buildPerformanceTest(delegate, testArgs)
}

static String joinPipelineOptions(Map pipelineArgs) {
    List<String> pipelineArgList = []
    pipelineArgs.each({
        key, value -> pipelineArgList.add("\"--$key=$value\"")
    })
    return "[" + pipelineArgList.join(',') + "]"
}

static String makePathAbsolute(String path) {
    return '"$WORKSPACE/' + path + '"'
}
