# Supplementary material for: An efficient approach for low latency processing in stream data
Source: PeerJ Comput Sci. 2021 Mar 10;7:e426. doi: 10.7717/peerj-cs.426 (PMC7959664; doi:10.7717/peerj-cs.426)
Supplement: Supplemental Information 1 — The cloud script and related dataset [file peerj-cs-07-426-s001.zip › Code/apache-beam-2.4.0/.test-infra/jenkins/job_beam_PerformanceTests_Spark.groovy]

/*
 * Licensed to the Apache Software Foundation (ASF) under one
 * or more contributor license agreements.  See the NOTICE file
 * distributed with this work for additional information
 * regarding copyright ownership.  The ASF licenses this file
 * to you under the Apache License, Version 2.0 (the
 * "License"); you may not use this file except in compliance
 * with the License.  You may obtain a copy of the License at
 *
 *     http://www.apache.org/licenses/LICENSE-2.0
 *
 * Unless required by applicable law or agreed to in writing, software
 * distributed under the License is distributed on an "AS IS" BASIS,
 * WITHOUT WARRANTIES OR CONDITIONS OF ANY KIND, either express or implied.
 * See the License for the specific language governing permissions and
 * limitations under the License.
 */

import common_job_properties

// This job runs the Beam performance tests on PerfKit Benchmarker.
job('beam_PerformanceTests_Spark'){
    // Set default Beam job properties.
    common_job_properties.setTopLevelMainJobProperties(delegate)

    // Run job in postcommit every 6 hours, don't trigger every push, and
    // don't email individual committers.
    common_job_properties.setPostCommit(
        delegate,
        '0 */6 * * *',
        false,
        'commits@beam.apache.org',
        false)

    def argMap = [
      benchmarks: 'dpb_wordcount_benchmark',
      // There are currently problems uploading to Dataproc, so we use a file
      // already present on the machines as input.
      dpb_wordcount_input: '/etc/hosts',
      config_override: 'dpb_wordcount_benchmark.dpb_service.service_type=dataproc'
    ]

    common_job_properties.buildPerformanceTest(delegate, argMap)
}
