# Supplementary material for: An efficient approach for low latency processing in stream data
Source: PeerJ Comput Sci. 2021 Mar 10;7:e426. doi: 10.7717/peerj-cs.426 (PMC7959664; doi:10.7717/peerj-cs.426)
Supplement: Supplemental Information 1 — The cloud script and related dataset [file peerj-cs-07-426-s001.zip › Code/apache-beam-2.4.0/.test-infra/jenkins/job_beam_PreCommit_Pipeline.groovy]

/*
 * Licensed to the Apache Software Foundation (ASF) under one
 * or more contributor license agreements.  See the NOTICE file
 * distributed with this work for additional information
 * regarding copyright ownership.  The ASF licenses this file
 * to you under the Apache License, Version 2.0 (the
 * "License"); you may not use this file except in compliance
 * with the License.  You may obtain a copy of the License at
 *
 *     http://www.apache.org/licenses/LICENSE-2.0
 *
 * Unless required by applicable law or agreed to in writing, software
 * distributed under the License is distributed on an "AS IS" BASIS,
 * WITHOUT WARRANTIES OR CONDITIONS OF ANY KIND, either express or implied.
 * See the License for the specific language governing permissions and
 * limitations under the License.
 */

import common_job_properties

// This job owns the overall execution of the precommit pipeline. The actual pipeline code is in
// Precommit_Pipeline.groovy.
pipelineJob('beam_PreCommit_Pipeline') {
  description('PreCommit Pipeline Job. Owns overall lifecycle of PreCommit tests.')

  properties {
    githubProjectUrl('https://github.com/apache/beam/')
  }

  parameters {
    // Allow building at a specific commit.
    stringParam(
      'commit',
      'master',
      'Commit id or refname (e.g. origin/pr/9/head) you want to build.')
  }

  wrappers {
    // Set a timeout appropriate for the precommit tests.
    timeout {
      absolute(120)
      abortBuild()
    }
  }

  // Restrict this project to run only on Jenkins executors as specified
  label('beam')

  // Execute concurrent builds if necessary.
  concurrentBuild()

  triggers {
    githubPullRequest {
      admins(['asfbot'])
      useGitHubHooks()
      orgWhitelist(['apache'])
      allowMembersOfWhitelistedOrgsAsAdmin()
      permitAll()
      // Remove once Pipeline Build is default.
      triggerPhrase('^Run PreCommit Pipeline (((Python|Java))|All)$')
      onlyTriggerPhrase()
      displayBuildErrorsOnDownstreamBuilds()
      extensions {
        commitStatus {
          context("Jenkins: PreCommit Pipeline")
        }
        buildStatus {
          completedStatus('SUCCESS', '--none--')
          completedStatus('FAILURE', '--none--')
          completedStatus('ERROR', '--none--')
        }
      }
    }
  }

  definition {
    cpsScm {
      // Source code management.
      common_job_properties.setSCM(delegate, 'beam')
      scriptPath('.test-infra/jenkins/PreCommit_Pipeline.groovy')
    }
  }
}
