# Supplementary material for: An efficient approach for low latency processing in stream data
Source: PeerJ Comput Sci. 2021 Mar 10;7:e426. doi: 10.7717/peerj-cs.426 (PMC7959664; doi:10.7717/peerj-cs.426)
Supplement: Supplemental Information 1 — The cloud script and related dataset [file peerj-cs-07-426-s001.zip › Code/apache-beam-2.4.0/.test-infra/jenkins/job_beam_Release_NightlySnapshot.groovy]

/*
 * Licensed to the Apache Software Foundation (ASF) under one
 * or more contributor license agreements.  See the NOTICE file
 * distributed with this work for additional information
 * regarding copyright ownership.  The ASF licenses this file
 * to you under the Apache License, Version 2.0 (the
 * "License"); you may not use this file except in compliance
 * with the License.  You may obtain a copy of the License at
 *
 *     http://www.apache.org/licenses/LICENSE-2.0
 *
 * Unless required by applicable law or agreed to in writing, software
 * distributed under the License is distributed on an "AS IS" BASIS,
 * WITHOUT WARRANTIES OR CONDITIONS OF ANY KIND, either express or implied.
 * See the License for the specific language governing permissions and
 * limitations under the License.
 */

import common_job_properties

// This is the nightly snapshot build -- we use this to deploy a daily snapshot
// to https://repository.apache.org/content/groups/snapshots/org/apache/beam.
// Runs the postsubmit suite before deploying.
mavenJob('beam_Release_NightlySnapshot') {
  description('Runs a mvn clean deploy of the nightly snapshot.')

  // Execute concurrent builds if necessary.
  concurrentBuild()

  // Set common parameters. Huge timeout because we really do need to
  // run all the ITs and release the artifacts.
  common_job_properties.setTopLevelMainJobProperties(
      delegate,
      'master',
      240)

  // Set maven paramaters.
  common_job_properties.setMavenConfig(delegate)

  // This is a post-commit job that runs once per day, not for every push.
  common_job_properties.setPostCommit(
      delegate,
      '0 7 * * *',
      false,
      'dev@beam.apache.org')

  // Maven goals for this job.
  goals('''\
      clean deploy \
      --batch-mode \
      --errors \
      --fail-at-end \
      -P release,dataflow-runner \
      -D skipITs=false \
      -D integrationTestPipelineOptions=\'[ \
        "--project=apache-beam-testing", \
        "--tempRoot=gs://temp-storage-for-end-to-end-tests", \
        "--runner=TestDataflowRunner" \
      ]\'\
  ''')
}
