# Supplementary material for: An efficient approach for low latency processing in stream data
Source: PeerJ Comput Sci. 2021 Mar 10;7:e426. doi: 10.7717/peerj-cs.426 (PMC7959664; doi:10.7717/peerj-cs.426)
Supplement: Supplemental Information 1 — The cloud script and related dataset [file peerj-cs-07-426-s001.zip › Code/apache-beam-2.4.0/.test-infra/jenkins/test_wordcount.sh]

#!/bin/bash
#
#    Licensed to the Apache Software Foundation (ASF) under one or more
#    contributor license agreements.  See the NOTICE file distributed with
#    this work for additional information regarding copyright ownership.
#    The ASF licenses this file to You under the Apache License, Version 2.0
#    (the "License"); you may not use this file except in compliance with
#    the License.  You may obtain a copy of the License at
#
#       http://www.apache.org/licenses/LICENSE-2.0
#
#    Unless required by applicable law or agreed to in writing, software
#    distributed under the License is distributed on an "AS IS" BASIS,
#    WITHOUT WARRANTIES OR CONDITIONS OF ANY KIND, either express or implied.
#    See the License for the specific language governing permissions and
#    limitations under the License.
#

# This script runs WordCount example locally in a few different ways.
# Specifically, all combinations of:
#  a) using mvn exec, or java -cp with a bundled jar file;
#  b) input filename with no directory component, with a relative directory, or
#     with an absolute directory; AND
#  c) input filename containing wildcards or not.
#
# The one optional parameter is a path from the directory containing the script
# to the directory containing the top-level (parent) pom.xml.  If no parameter
# is provided, the script assumes that directory is equal to the directory
# containing the script itself.
#
# The exit-code of the script indicates success or a failure.

set -e
set -o pipefail

PASS=1
VERSION=$(mvn org.apache.maven.plugins:maven-help-plugin:2.1.1:evaluate -Dexpression=project.version | grep -v '\[')
JAR_FILE=examples/java/target/beam-examples-java-bundled-${VERSION}.jar

function check_result_hash {
  local name=$1
  local outfile_prefix=$2
  local expected=$3

  local actual=$(LC_ALL=C sort $outfile_prefix-* | md5sum | awk '{print $1}' \
    || LC_ALL=C sort $outfile_prefix-* | md5 -q) || exit 2  # OSX
  if [[ "$actual" != "$expected" ]]
  then
    echo "FAIL $name: Output hash mismatch.  Got $actual, expected $expected."
    PASS=""
    echo "head hexdump of actual:"
    head $outfile_prefix-* | hexdump -c
  else
    echo "pass $name"
    # Output files are left behind in /tmp
  fi
}

function get_outfile_prefix {
  local name=$1
  # NOTE: mktemp on OSX doesn't support --tmpdir
  mktemp -u "/tmp/$name.out.XXXXXXXXXX"
}

function run_via_mvn {
  local name=$1
  local input=$2
  local expected_hash=$3

  local outfile_prefix="$(get_outfile_prefix "$name")" || exit 2
  local cmd='mvn exec:java -f pom.xml -pl examples/java \
    -Dexec.mainClass=org.apache.beam.examples.WordCount \
    -Dexec.args="--runner=DirectRunner --inputFile='"$input"' --output='"$outfile_prefix"'"'
  echo "$name: Running $cmd" >&2
  sh -c "$cmd"
  check_result_hash "$name" "$outfile_prefix" "$expected_hash"
}

function run_bundled {
  local name=$1
  local input=$2
  local expected_hash=$3

  local outfile_prefix="$(get_outfile_prefix "$name")" || exit 2
  local cmd='java -cp '"$JAR_FILE"' \
    org.apache.beam.examples.WordCount \
    --runner=DirectRunner \
    --inputFile='"'$input'"' \
    --output='"$outfile_prefix"
  echo "$name: Running $cmd" >&2
  sh -c "$cmd"
  check_result_hash "$name" "$outfile_prefix" "$expected_hash"
}

function run_all_ways {
  local name=$1
  local input=$2
  local expected_hash=$3

  run_via_mvn ${name}a "$input" $expected_hash
  check_for_jar_file
  run_bundled ${name}b "$input" $expected_hash
}

function check_for_jar_file {
  if [[ ! -f $JAR_FILE ]]
  then
    echo "Jar file $JAR_FILE not created" >&2
    exit 2
  fi
}

run_all_ways wordcount1 "LICENSE" c5350a5ad4bb51e3e018612b4b044097
run_all_ways wordcount2 "./LICENSE" c5350a5ad4bb51e3e018612b4b044097
run_all_ways wordcount3 "$PWD/LICENSE" c5350a5ad4bb51e3e018612b4b044097
run_all_ways wordcount4 "L*N?E*" c5350a5ad4bb51e3e018612b4b044097
run_all_ways wordcount5 "./LICE*N?E" c5350a5ad4bb51e3e018612b4b044097
run_all_ways wordcount6 "$PWD/*LIC?NSE" c5350a5ad4bb51e3e018612b4b044097

if [[ ! "$PASS" ]]
then
  echo "One or more tests FAILED."
  exit 1
fi
echo "All tests PASS"
