# Supplementary material for: An efficient approach for low latency processing in stream data
Source: PeerJ Comput Sci. 2021 Mar 10;7:e426. doi: 10.7717/peerj-cs.426 (PMC7959664; doi:10.7717/peerj-cs.426)
Supplement: Supplemental Information 1 — The cloud script and related dataset [file peerj-cs-07-426-s001.zip › Code/apache-beam-2.4.0/.test-infra/kubernetes/cassandra/LargeITCluster/cassandra-svc-statefulset.yaml]

#    Licensed to the Apache Software Foundation (ASF) under one or more
#    contributor license agreements.  See the NOTICE file distributed with
#    this work for additional information regarding copyright ownership.
#    The ASF licenses this file to You under the Apache License, Version 2.0
#    (the "License"); you may not use this file except in compliance with
#    the License.  You may obtain a copy of the License at
#
#       http://www.apache.org/licenses/LICENSE-2.0
#
#    Unless required by applicable law or agreed to in writing, software
#    distributed under the License is distributed on an "AS IS" BASIS,
#    WITHOUT WARRANTIES OR CONDITIONS OF ANY KIND, either express or implied.
#    See the License for the specific language governing permissions and
#    limitations under the License.

# Kubernetes service for cassandra
apiVersion: v1
kind: Service
metadata:
  labels:
    app: cassandra
  name: cassandra
spec:
  clusterIP: None
  ports:
    - port: 9042
  selector:
    app: cassandra
  type: NodePort
---
# Kubernetes statefulset to set up cassandra multinode cluster
apiVersion: "apps/v1beta1"
kind: StatefulSet
metadata:
  name: cassandra
spec:
  serviceName: cassandra
  replicas: 3
  template:
    metadata:
      labels:
        app: cassandra
    spec:
      containers:
      - name: cassandra
# Tag v1.2 of cassandra image loads 3.10 version of Cassandra
        image: quay.io/vorstella/cassandra-k8s:v1.2
        imagePullPolicy: Always
        ports:
        - containerPort: 7000
          name: intra-node
        - containerPort: 7001
          name: tls-intra-node
        - containerPort: 7199
          name: jmx
        - containerPort: 9042
          name: cql
        securityContext:
          capabilities:
            add:
              - IPC_LOCK
        lifecycle:
          preStop:
            exec:
              command: ["/bin/sh", "-c", "PID=$(pidof java) && kill $PID && while ps -p $PID > /dev/null; do sleep 1; done"]
        env:
          - name: MAX_HEAP_SIZE
            value: 512M
          - name: HEAP_NEWSIZE
            value: 100M
          - name: CASSANDRA_SEEDS
            value: "cassandra-0.cassandra.default.svc.cluster.local"
          - name: CASSANDRA_CLUSTER_NAME
            value: "K8Demo"
          - name: CASSANDRA_DC
            value: "DC1-K8Demo"
          - name: CASSANDRA_RACK
            value: "Rack1-K8Demo"
          - name: CASSANDRA_AUTO_BOOTSTRAP
            value: "false"
          - name: POD_IP
            valueFrom:
              fieldRef:
                fieldPath: status.podIP
          - name: POD_NAMESPACE
            valueFrom:
              fieldRef:
                fieldPath: metadata.namespace
        readinessProbe:
          exec:
            command:
            - /bin/bash
            - -c
            - /ready-probe.sh
          initialDelaySeconds: 15
          timeoutSeconds: 5
        # These volume mounts are persistent. They are like inline claims,
        # but not exactly because the names need to match exactly one of
        # the stateful pod volumes.
        volumeMounts:
        - name: cassandra-data
          mountPath: /cassandra_data
  # These are converted to volume claims by the controller
  # and mounted at the paths mentioned above.
  volumeClaimTemplates:
  - metadata:
      name: cassandra-data
      annotations:
        volume.alpha.kubernetes.io/storage-class: anything
    spec:
      accessModes: [ "ReadWriteOnce" ]
      resources:
        requests:
          storage: 30Gi
