# Supplementary material for: An efficient approach for low latency processing in stream data
Source: PeerJ Comput Sci. 2021 Mar 10;7:e426. doi: 10.7717/peerj-cs.426 (PMC7959664; doi:10.7717/peerj-cs.426)
Supplement: Supplemental Information 1 — The cloud script and related dataset [file peerj-cs-07-426-s001.zip › Code/apache-beam-2.4.0/.test-infra/kubernetes/cassandra/LargeITCluster/cassandra-svc-temp.yaml]

# Licensed to the Apache Software Foundation (ASF) under one
# or more contributor license agreements.  See the NOTICE file
# distributed with this work for additional information
# regarding copyright ownership.  The ASF licenses this file
# to you under the Apache License, Version 2.0 (the
# "License"); you may not use this file except in compliance
# with the License.  You may obtain a copy of the License at
#
#     http://www.apache.org/licenses/LICENSE-2.0
#
# Unless required by applicable law or agreed to in writing, software
# distributed under the License is distributed on an "AS IS" BASIS,
# WITHOUT WARRANTIES OR CONDITIONS OF ANY KIND, either express or implied.
# See the License for the specific language governing permissions and
# limitations under the License.

# Temporary cassandra single node cluster set up 
# to connect to production cluster through cqlsh remotely. 
# Headless service that allows us to get the IP addresses of our Cassandra nodes
apiVersion: v1
kind: Service
metadata:
  labels:
    name: cassandra-temp
  name: cassandra-temp
spec:
  clusterIP: None
  ports:
    - port: 7000
      name: intra-node-communication
    - port: 7001
      name: tls-intra-node-communication
    - port: 9042
      name: cql
  selector:
    name: cassandra-temp
---
# Replication Controller for Cassandra which tracks the Cassandra pods.
apiVersion: v1
kind: ReplicationController
metadata:
  labels:
    name: cassandra-temp
  name: cassandra-temp
spec:
  replicas: 1
  selector:
    name: cassandra-temp
  template:
    metadata:
      labels:
        name: cassandra-temp
    spec:
      containers:
        - image: cassandra
          name: cassandra-temp
          env:
            - name: PEER_DISCOVERY_SERVICE
              value: cassandra-temp
            - name: CASSANDRA_CLUSTER_NAME
              value: Cassandra
            - name: CASSANDRA_DC
              value: DC1
            - name: CASSANDRA_RACK
              value: Kubernetes Cluster
          ports:
            - containerPort: 9042
              name: cql
          volumeMounts:
            - mountPath: /var/lib/cassandra/data
              name: data
      volumes:
        - name: data
          emptyDir: {}
