# Supplementary material for: An efficient approach for low latency processing in stream data
Source: PeerJ Comput Sci. 2021 Mar 10;7:e426. doi: 10.7717/peerj-cs.426 (PMC7959664; doi:10.7717/peerj-cs.426)
Supplement: Supplemental Information 1 — The cloud script and related dataset [file peerj-cs-07-426-s001.zip › Code/apache-beam-2.4.0/.test-infra/kubernetes/elasticsearch/SmallITCluster/elasticsearch-service-for-local-dev.yaml]

#    Licensed to the Apache Software Foundation (ASF) under one or more
#    contributor license agreements.  See the NOTICE file distributed with
#    this work for additional information regarding copyright ownership.
#    The ASF licenses this file to You under the Apache License, Version 2.0
#    (the "License"); you may not use this file except in compliance with
#    the License.  You may obtain a copy of the License at
#
#       http://www.apache.org/licenses/LICENSE-2.0
#
#    Unless required by applicable law or agreed to in writing, software
#    distributed under the License is distributed on an "AS IS" BASIS,
#    WITHOUT WARRANTIES OR CONDITIONS OF ANY KIND, either express or implied.
#    See the License for the specific language governing permissions and
#    limitations under the License.

# To create Elasticsearch frontend cluster Kubernetes service. 
# It sets up a load balancer on TCP port 9200 that distributes network traffic to the ES nodes.
apiVersion: v1
kind: Service
metadata:
  name: elasticsearch-external
  labels:
    component: elasticsearch
spec:
  type: LoadBalancer
  selector:
    component: elasticsearch
  ports:
  - name: http
    port: 9200
    protocol: TCP
  - name: transport
    port: 9300
    protocol: TCP
