# Supplementary material for: An efficient approach for low latency processing in stream data
Source: PeerJ Comput Sci. 2021 Mar 10;7:e426. doi: 10.7717/peerj-cs.426 (PMC7959664; doi:10.7717/peerj-cs.426)
Supplement: Supplemental Information 1 — The cloud script and related dataset [file peerj-cs-07-426-s001.zip › Code/apache-beam-2.4.0/.test-infra/kubernetes/elasticsearch/SmallITCluster/elasticsearch-svc-rc.yaml]

#    Licensed to the Apache Software Foundation (ASF) under one or more
#    contributor license agreements.  See the NOTICE file distributed with
#    this work for additional information regarding copyright ownership.
#    The ASF licenses this file to You under the Apache License, Version 2.0
#    (the "License"); you may not use this file except in compliance with
#    the License.  You may obtain a copy of the License at
#
#       http://www.apache.org/licenses/LICENSE-2.0
#
#    Unless required by applicable law or agreed to in writing, software
#    distributed under the License is distributed on an "AS IS" BASIS,
#    WITHOUT WARRANTIES OR CONDITIONS OF ANY KIND, either express or implied.
#    See the License for the specific language governing permissions and
#    limitations under the License.

# To create Elasticsearch frontend cluster Kubernetes service. 
# It sets up a load balancer on TCP port 9200 that distributes network traffic to the ES nodes.
apiVersion: v1
kind: Service
metadata:
  name: elasticsearch
  labels:
    component: elasticsearch
spec:
  selector:
    component: elasticsearch
  type: NodePort
  ports:
  - name: http
    port: 9200
    protocol: TCP
  - name: transport
    port: 9300
    protocol: TCP
---
# The Kubernetes deployment script for Elasticsearch replication nodes. It will create 1 node cluster.
# To scale the cluster as desired, you can create replicas of node use 'kubectl scale --replicas=3 rc es' command
apiVersion: extensions/v1beta1
kind: Deployment
metadata:
  name: es
  labels:
    component: elasticsearch
spec:
  replicas: 1
  template:
    metadata:
      labels:
        component: elasticsearch
      annotations:
        pod.beta.kubernetes.io/init-containers: '[
          {
          "name": "sysctl",
            "image": "busybox",
            "imagePullPolicy": "IfNotPresent",
            "command": ["sysctl", "-w", "vm.max_map_count=262144"],
            "securityContext": {
              "privileged": true
            }
          }
        ]'
    spec:
      containers:
      - name: es
        securityContext:
          capabilities:
            add:
# IPC_LOCK capability is enabled to allow Elasticsearch to lock the heap in memory so it will not be swapped.   
              - IPC_LOCK
# SYS_RESOURCE capability is set to control and override various resource limits.
              - SYS_RESOURCE
        image: quay.io/pires/docker-elasticsearch-kubernetes:5.2.2
        env:
        - name: "CLUSTER_NAME"
          value: "myesdb"
        - name: "DISCOVERY_SERVICE"
          value: "elasticsearch"
        - name: NODE_MASTER
          value: "true"
        - name: NODE_DATA
          value: "true"
        - name: HTTP_ENABLE
          value: "true"
        ports:
        - containerPort: 9200
          name: http
          protocol: TCP
        - containerPort: 9300
          name: transport
          protocol: TCP
        volumeMounts:
        - mountPath: /data
          name: storage
      volumes:
      - name: storage
        emptyDir: {}
