# Supplementary material for: An efficient approach for low latency processing in stream data
Source: PeerJ Comput Sci. 2021 Mar 10;7:e426. doi: 10.7717/peerj-cs.426 (PMC7959664; doi:10.7717/peerj-cs.426)
Supplement: Supplemental Information 1 — The cloud script and related dataset [file peerj-cs-07-426-s001.zip › Code/apache-beam-2.4.0/.test-infra/kubernetes/hadoop/SmallITCluster/hdfs-single-datanode-cluster.yml]

#    Licensed to the Apache Software Foundation (ASF) under one or more
#    contributor license agreements.  See the NOTICE file distributed with
#    this work for additional information regarding copyright ownership.
#    The ASF licenses this file to You under the Apache License, Version 2.0
#    (the "License"); you may not use this file except in compliance with
#    the License.  You may obtain a copy of the License at
#
#       http://www.apache.org/licenses/LICENSE-2.0
#
#    Unless required by applicable law or agreed to in writing, software
#    distributed under the License is distributed on an "AS IS" BASIS,
#    WITHOUT WARRANTIES OR CONDITIONS OF ANY KIND, either express or implied.
#    See the License for the specific language governing permissions and
#    limitations under the License.
#
# This script contains definition of hdfs single node cluster. In this configuration hdfs datanode
# and namenode are running on the same pod. Service hadoop allows to connect to pods labeled as
# hadoop, this service also provides connectivity from outside of the cluster.
# Replication controller creates pods using docker image sequenceiq/hadoop-docker:2.7.1.
# Each pod created will expose hdfs standard ports.
#

apiVersion: v1
kind: Service
metadata:
  name: hadoop
  labels:
    name: hadoop
spec:
  ports:
    - name: sshd
      port: 2122
    - name: hdfs
      port: 9000
    - name: web
      port: 50070
    - name: datanode
      port: 50010
    - name: datanode-icp
      port: 50020
    - name: datanode-http
      port: 50075
  selector:
    name: hadoop
  type: NodePort

---

apiVersion: v1
kind: ReplicationController
metadata:
  name: hadoop
  labels:
    name: hadoop
spec:
  replicas: 1
  selector:
    name: hadoop
  template:
    metadata:
      labels:
        name: hadoop
    spec:
      containers:
        - name: hadoop
          image: sequenceiq/hadoop-docker:2.7.1
          ports:
            - name: sshd
              containerPort: 2122
            - name: namenode-hdfs
              containerPort: 9000
            - name: datanode
              containerPort: 50010
            - name: datanode-icp
              containerPort: 50020
            - name: namenode-http
              containerPort: 50070
            - name: datanode-http
              containerPort: 50075
          lifecycle:
            postStart:
              exec:
                command: ["/bin/sh", "-c", "hostname > /usr/local/hadoop/etc/hadoop/slaves"]
