# Supplementary material for: An efficient approach for low latency processing in stream data
Source: PeerJ Comput Sci. 2021 Mar 10;7:e426. doi: 10.7717/peerj-cs.426 (PMC7959664; doi:10.7717/peerj-cs.426)
Supplement: Supplemental Information 1 — The cloud script and related dataset [file peerj-cs-07-426-s001.zip › Code/apache-beam-2.4.0/.test-infra/kubernetes/hadoop/SmallITCluster/pkb-config.yml]

#
# Licensed to the Apache Software Foundation (ASF) under one or more
# contributor license agreements.  See the NOTICE file distributed with
# this work for additional information regarding copyright ownership.
# The ASF licenses this file to You under the Apache License, Version 2.0
# (the "License"); you may not use this file except in compliance with
# the License.  You may obtain a copy of the License at
#
#    http://www.apache.org/licenses/LICENSE-2.0
#
# Unless required by applicable law or agreed to in writing, software
# distributed under the License is distributed on an "AS IS" BASIS,
# WITHOUT WARRANTIES OR CONDITIONS OF ANY KIND, either express or implied.
# See the License for the specific language governing permissions and
# limitations under the License.
#

# This file is a pkb benchmark configuration file, used when running the IO ITs
# that use this data store. It allows users to run tests when they are on a
# separate network from the kubernetes cluster by reading the hadoop namenode IP
# address from the LoadBalancer service.
#
# When running Perfkit with DirectRunner - format pattern must additionally contain
# dfs.client.use.datanode.hostname set to true:
#   format: '[{\"fs.defaultFS\":\"hdfs://{{LoadBalancerIp}}:9000\",\"dfs.replication\":1,\"dfs.client.use.datanode.hostname\":\"true\" }]'
# and /etc/hosts should be modified with an entry containing:
#   LoadBalancerIp HadoopMasterPodName
# otherwise hdfs client won't be able to reach datanode.
# FilenamePrefix is used in file-based-io-tests.

static_pipeline_options:
dynamic_pipeline_options:
  - name: hdfsConfiguration
    format: '[{\"fs.defaultFS\":\"hdfs://{{LoadBalancerIp}}:9000\",\"dfs.replication\":1}]'
    type: LoadBalancerIp
    serviceName: hadoop-external
  - name: filenamePrefix
    format: 'hdfs://{{LoadBalancerIp}}:9000/TEXTIO_IT_'
    type: LoadBalancerIp
    serviceName: hadoop-external
