# Supplementary material for: An efficient approach for low latency processing in stream data
Source: PeerJ Comput Sci. 2021 Mar 10;7:e426. doi: 10.7717/peerj-cs.426 (PMC7959664; doi:10.7717/peerj-cs.426)
Supplement: Supplemental Information 1 — The cloud script and related dataset [file peerj-cs-07-426-s001.zip › Code/apache-beam-2.4.0/assembly.xml]

<?xml version="1.0" encoding="UTF-8"?>
<!--
    Licensed to the Apache Software Foundation (ASF) under one or more
    contributor license agreements.  See the NOTICE file distributed with
    this work for additional information regarding copyright ownership.
    The ASF licenses this file to You under the Apache License, Version 2.0
    (the "License"); you may not use this file except in compliance with
    the License.  You may obtain a copy of the License at
       http://www.apache.org/licenses/LICENSE-2.0
    Unless required by applicable law or agreed to in writing, software
    distributed under the License is distributed on an "AS IS" BASIS,
    WITHOUT WARRANTIES OR CONDITIONS OF ANY KIND, either express or implied.
    See the License for the specific language governing permissions and
    limitations under the License.
-->

<!-- Please refer to https://github.com/apache/maven-resources/blob/trunk/apache-source-release-assembly-descriptor/src/main/resources/assemblies/source-shared.xml before making changes to this file. -->

<assembly xmlns="http://maven.apache.org/plugins/maven-assembly-plugin/assembly/1.1.3" xmlns:xsi="http://www.w3.org/2001/XMLSchema-instance"
          xsi:schemaLocation="http://maven.apache.org/plugins/maven-assembly-plugin/assembly/1.1.3 http://maven.apache.org/xsd/assembly-1.1.3.xsd">

    <id>source</id>

    <formats>
        <format>zip</format>
    </formats>

    <fileSets>
        <!-- main project directory structure -->
        <fileSet>
            <directory>.</directory>
            <outputDirectory></outputDirectory>
            <useDefaultExcludes>true</useDefaultExcludes>
            <excludes>
                <!-- build output -->
                <exclude>%regex[(?!((?!${project.build.directory}/)[^/]+/)*src/).*${project.build.directory}.*]</exclude>

                <!-- NOTE: Most of the following excludes should not be required
                     if the standard release process is followed. This is because the
                     release plugin checks out project sources into a location like
                     target/checkout, then runs the build from there. The result is
                     a source-release archive that comes from a pretty clean directory
                     structure.

                     HOWEVER, if the release plugin is configured to run extra goals
                     or generate a project website, it's definitely possible that some
                     of these files will be present. So, it's safer to exclude them.
                -->

                <!-- IDEs -->
                <exclude>%regex[(?!((?!${project.build.directory}/)[^/]+/)*src/)(.*/)?maven-eclipse\.xml]</exclude>
                <exclude>%regex[(?!((?!${project.build.directory}/)[^/]+/)*src/)(.*/)?\.project]</exclude>
                <exclude>%regex[(?!((?!${project.build.directory}/)[^/]+/)*src/)(.*/)?\.classpath]</exclude>
                <exclude>%regex[(?!((?!${project.build.directory}/)[^/]+/)*src/)(.*/)?[^/]*\.iws]</exclude>
                <exclude>%regex[(?!((?!${project.build.directory}/)[^/]+/)*src/)(.*/)?\.idea(/.*)?]</exclude>
                <exclude>%regex[(?!((?!${project.build.directory}/)[^/]+/)*src/)(.*/)?out(/.*)?]</exclude>
                <exclude>%regex[(?!((?!${project.build.directory}/)[^/]+/)*src/)(.*/)?[^/]*\.ipr]</exclude>
                <exclude>%regex[(?!((?!${project.build.directory}/)[^/]+/)*src/)(.*/)?[^/]*\.iml]</exclude>
                <exclude>%regex[(?!((?!${project.build.directory}/)[^/]+/)*src/)(.*/)?\.settings(/.*)?]</exclude>
                <exclude>%regex[(?!((?!${project.build.directory}/)[^/]+/)*src/)(.*/)?\.externalToolBuilders(/.*)?]</exclude>
                <exclude>%regex[(?!((?!${project.build.directory}/)[^/]+/)*src/)(.*/)?\.deployables(/.*)?]</exclude>
                <exclude>%regex[(?!((?!${project.build.directory}/)[^/]+/)*src/)(.*/)?\.wtpmodules(/.*)?]</exclude>

                <!-- misc -->
                <exclude>%regex[(?!((?!${project.build.directory}/)[^/]+/)*src/)(.*/)?cobertura\.ser]</exclude>

                <!-- files generated by the Gradle build process. -->
                <exclude>**/.gradle/**</exclude>
                <exclude>**/.gogradle/**</exclude>
                <exclude>**/build/**</exclude>
                <exclude>**/vendor/**</exclude>
                <exclude>**/out/**</exclude>
                <exclude>**/.gradletasknamecache</exclude>

                <!-- files generated by the Maven build process. -->
                <exclude>**/bin/**</exclude>
                <exclude>**/dependency-reduced-pom.xml</exclude>

                <!-- file generated for archetypes -->
                <exclude>sdks/java/maven-archetypes/examples/src/main/resources/archetype-resources/src/</exclude>
                <exclude>sdks/java/maven-archetypes/examples-java8/src/main/resources/archetype-resources/src/</exclude>

                <!-- files generated by the Python build process. -->
                <exclude>**/*.py[cod]</exclude>
                <exclude>**/*.egg-info/</exclude>
                <exclude>**/.eggs/**</exclude>
                <exclude>**/nose-*.egg/**</exclude>
                <exclude>**/.tox/**</exclude>
                <exclude>**/dist/**</exclude>
                <exclude>**/distribute-*/**</exclude>
                <exclude>**/env/**</exclude>
                <exclude>sdks/python/**/*.c</exclude>
                <exclude>sdks/python/**/*.so</exclude>
                <exclude>sdks/python/**/*.eggs/**</exclude>
                <exclude>sdks/python/LICENSE</exclude>
                <exclude>sdks/python/NOTICE</exclude>
                <exclude>sdks/python/README.md</exclude>
                <exclude>sdks/python/apache_beam/portability/api/*pb2*.*</exclude>

                <!-- release-plugin temp files -->
                <exclude>%regex[(?!((?!${project.build.directory}/)[^/]+/)*src/)(.*/)?pom\.xml\.releaseBackup]</exclude>
                <exclude>%regex[(?!((?!${project.build.directory}/)[^/]+/)*src/)(.*/)?release\.properties]</exclude>
            </excludes>
        </fileSet>
        <!-- license, readme, etc. calculated at build time -->
        <fileSet>
            <directory>${project.build.directory}/maven-shared-archive-resources/META-INF</directory>
            <outputDirectory></outputDirectory>
        </fileSet>
    </fileSets>

</assembly>
