# Supplementary material for: An efficient approach for low latency processing in stream data
Source: PeerJ Comput Sci. 2021 Mar 10;7:e426. doi: 10.7717/peerj-cs.426 (PMC7959664; doi:10.7717/peerj-cs.426)
Supplement: Supplemental Information 1 — The cloud script and related dataset [file peerj-cs-07-426-s001.zip › Code/apache-beam-2.4.0/DEPENDENCIES]

// ------------------------------------------------------------------
// Transitive dependencies of this project determined from the
// maven pom organized by organization.
// ------------------------------------------------------------------

Apache Beam :: Parent
