# Supplementary material for: An efficient approach for low latency processing in stream data
Source: PeerJ Comput Sci. 2021 Mar 10;7:e426. doi: 10.7717/peerj-cs.426 (PMC7959664; doi:10.7717/peerj-cs.426)
Supplement: Supplemental Information 1 — The cloud script and related dataset [file peerj-cs-07-426-s001.zip › Code/apache-beam-2.4.0/examples/java/src/main/java/org/apache/beam/examples/common/ExampleOptions.java]

/*
 * Licensed to the Apache Software Foundation (ASF) under one
 * or more contributor license agreements.  See the NOTICE file
 * distributed with this work for additional information
 * regarding copyright ownership.  The ASF licenses this file
 * to you under the Apache License, Version 2.0 (the
 * "License"); you may not use this file except in compliance
 * with the License.  You may obtain a copy of the License at
 *
 *     http://www.apache.org/licenses/LICENSE-2.0
 *
 * Unless required by applicable law or agreed to in writing, software
 * distributed under the License is distributed on an "AS IS" BASIS,
 * WITHOUT WARRANTIES OR CONDITIONS OF ANY KIND, either express or implied.
 * See the License for the specific language governing permissions and
 * limitations under the License.
 */
package org.apache.beam.examples.common;

import org.apache.beam.sdk.options.Default;
import org.apache.beam.sdk.options.Description;
import org.apache.beam.sdk.options.PipelineOptions;

/**
 * Options that can be used to configure the Beam examples.
 */
public interface ExampleOptions extends PipelineOptions {
  @Description("Whether to keep jobs running after local process exit")
  @Default.Boolean(false)
  boolean getKeepJobsRunning();
  void setKeepJobsRunning(boolean keepJobsRunning);

  @Description("Number of workers to use when executing the injector pipeline")
  @Default.Integer(1)
  int getInjectorNumWorkers();
  void setInjectorNumWorkers(int numWorkers);
}
