# Supplementary material for: An efficient approach for low latency processing in stream data
Source: PeerJ Comput Sci. 2021 Mar 10;7:e426. doi: 10.7717/peerj-cs.426 (PMC7959664; doi:10.7717/peerj-cs.426)
Supplement: Supplemental Information 1 — The cloud script and related dataset [file peerj-cs-07-426-s001.zip › Code/apache-beam-2.4.0/examples/java/src/main/java/org/apache/beam/examples/common/ExamplePubsubTopicAndSubscriptionOptions.java]

/*
 * Licensed to the Apache Software Foundation (ASF) under one
 * or more contributor license agreements.  See the NOTICE file
 * distributed with this work for additional information
 * regarding copyright ownership.  The ASF licenses this file
 * to you under the Apache License, Version 2.0 (the
 * "License"); you may not use this file except in compliance
 * with the License.  You may obtain a copy of the License at
 *
 *     http://www.apache.org/licenses/LICENSE-2.0
 *
 * Unless required by applicable law or agreed to in writing, software
 * distributed under the License is distributed on an "AS IS" BASIS,
 * WITHOUT WARRANTIES OR CONDITIONS OF ANY KIND, either express or implied.
 * See the License for the specific language governing permissions and
 * limitations under the License.
 */
package org.apache.beam.examples.common;

import org.apache.beam.sdk.extensions.gcp.options.GcpOptions;
import org.apache.beam.sdk.options.Default;
import org.apache.beam.sdk.options.DefaultValueFactory;
import org.apache.beam.sdk.options.Description;
import org.apache.beam.sdk.options.PipelineOptions;

/**
 * Options that can be used to configure Pub/Sub topic/subscription in Beam examples.
 */
public interface ExamplePubsubTopicAndSubscriptionOptions extends ExamplePubsubTopicOptions {
  @Description("Pub/Sub subscription")
  @Default.InstanceFactory(PubsubSubscriptionFactory.class)
  String getPubsubSubscription();
  void setPubsubSubscription(String subscription);

  /**
   * Returns a default Pub/Sub subscription based on the project and the job names.
   */
  class PubsubSubscriptionFactory implements DefaultValueFactory<String> {
    @Override
    public String create(PipelineOptions options) {
      return "projects/" + options.as(GcpOptions.class).getProject()
          + "/subscriptions/" + options.getJobName();
    }
  }
}
