# Supplementary material for: An efficient approach for low latency processing in stream data
Source: PeerJ Comput Sci. 2021 Mar 10;7:e426. doi: 10.7717/peerj-cs.426 (PMC7959664; doi:10.7717/peerj-cs.426)
Supplement: Supplemental Information 1 — The cloud script and related dataset [file peerj-cs-07-426-s001.zip › Code/apache-beam-2.4.0/examples/java/src/main/java/org/apache/beam/examples/common/WriteOneFilePerWindow.java]

/*
 * Licensed to the Apache Software Foundation (ASF) under one
 * or more contributor license agreements.  See the NOTICE file
 * distributed with this work for additional information
 * regarding copyright ownership.  The ASF licenses this file
 * to you under the Apache License, Version 2.0 (the
 * "License"); you may not use this file except in compliance
 * with the License.  You may obtain a copy of the License at
 *
 *     http://www.apache.org/licenses/LICENSE-2.0
 *
 * Unless required by applicable law or agreed to in writing, software
 * distributed under the License is distributed on an "AS IS" BASIS,
 * WITHOUT WARRANTIES OR CONDITIONS OF ANY KIND, either express or implied.
 * See the License for the specific language governing permissions and
 * limitations under the License.
 */
package org.apache.beam.examples.common;

import static com.google.common.base.MoreObjects.firstNonNull;

import javax.annotation.Nullable;
import org.apache.beam.sdk.io.FileBasedSink;
import org.apache.beam.sdk.io.FileBasedSink.FilenamePolicy;
import org.apache.beam.sdk.io.FileBasedSink.OutputFileHints;
import org.apache.beam.sdk.io.TextIO;
import org.apache.beam.sdk.io.fs.ResolveOptions.StandardResolveOptions;
import org.apache.beam.sdk.io.fs.ResourceId;
import org.apache.beam.sdk.transforms.DoFn;
import org.apache.beam.sdk.transforms.PTransform;
import org.apache.beam.sdk.transforms.windowing.BoundedWindow;
import org.apache.beam.sdk.transforms.windowing.IntervalWindow;
import org.apache.beam.sdk.transforms.windowing.PaneInfo;
import org.apache.beam.sdk.values.PCollection;
import org.apache.beam.sdk.values.PDone;
import org.joda.time.format.DateTimeFormatter;
import org.joda.time.format.ISODateTimeFormat;

/**
 * A {@link DoFn} that writes elements to files with names deterministically derived from the lower
 * and upper bounds of their key (an {@link IntervalWindow}).
 *
 * <p>This is test utility code, not for end-users, so examples can be focused on their primary
 * lessons.
 */
public class WriteOneFilePerWindow extends PTransform<PCollection<String>, PDone> {
  private static final DateTimeFormatter FORMATTER = ISODateTimeFormat.hourMinute();
  private String filenamePrefix;
  @Nullable
  private Integer numShards;

  public WriteOneFilePerWindow(String filenamePrefix, Integer numShards) {
    this.filenamePrefix = filenamePrefix;
    this.numShards = numShards;
  }

  @Override
  public PDone expand(PCollection<String> input) {
    ResourceId resource = FileBasedSink.convertToFileResourceIfPossible(filenamePrefix);
    TextIO.Write write =
        TextIO.write()
            .to(new PerWindowFiles(resource))
            .withTempDirectory(resource.getCurrentDirectory())
            .withWindowedWrites();
    if (numShards != null) {
      write = write.withNumShards(numShards);
    }
    return input.apply(write);
  }

  /**
   * A {@link FilenamePolicy} produces a base file name for a write based on metadata about the data
   * being written. This always includes the shard number and the total number of shards. For
   * windowed writes, it also includes the window and pane index (a sequence number assigned to each
   * trigger firing).
   */
  public static class PerWindowFiles extends FilenamePolicy {

    private final ResourceId baseFilename;

    public PerWindowFiles(ResourceId baseFilename) {
      this.baseFilename = baseFilename;
    }

    public String filenamePrefixForWindow(IntervalWindow window) {
      String prefix =
          baseFilename.isDirectory() ? "" : firstNonNull(baseFilename.getFilename(), "");
      return String.format("%s-%s-%s",
          prefix, FORMATTER.print(window.start()), FORMATTER.print(window.end()));
    }

    @Override
    public ResourceId windowedFilename(int shardNumber,
                                       int numShards,
                                       BoundedWindow window,
                                       PaneInfo paneInfo,
                                       OutputFileHints outputFileHints) {
      IntervalWindow intervalWindow = (IntervalWindow) window;
      String filename =
          String.format(
              "%s-%s-of-%s%s",
              filenamePrefixForWindow(intervalWindow),
              shardNumber,
              numShards,
              outputFileHints.getSuggestedFilenameSuffix());
      return baseFilename
          .getCurrentDirectory()
          .resolve(filename, StandardResolveOptions.RESOLVE_FILE);
    }

    @Override
    public ResourceId unwindowedFilename(
        int shardNumber, int numShards, OutputFileHints outputFileHints) {
      throw new UnsupportedOperationException("Unsupported.");
    }
  }
}
