# Supplementary material for: An efficient approach for low latency processing in stream data
Source: PeerJ Comput Sci. 2021 Mar 10;7:e426. doi: 10.7717/peerj-cs.426 (PMC7959664; doi:10.7717/peerj-cs.426)
Supplement: Supplemental Information 1 — The cloud script and related dataset [file peerj-cs-07-426-s001.zip › Code/apache-beam-2.4.0/examples/java/src/main/java/org/apache/beam/examples/complete/game/injector/RetryHttpInitializerWrapper.java]

/*
 * Licensed to the Apache Software Foundation (ASF) under one
 * or more contributor license agreements.  See the NOTICE file
 * distributed with this work for additional information
 * regarding copyright ownership.  The ASF licenses this file
 * to you under the Apache License, Version 2.0 (the
 * "License"); you may not use this file except in compliance
 * with the License.  You may obtain a copy of the License at
 *
 *     http://www.apache.org/licenses/LICENSE-2.0
 *
 * Unless required by applicable law or agreed to in writing, software
 * distributed under the License is distributed on an "AS IS" BASIS,
 * WITHOUT WARRANTIES OR CONDITIONS OF ANY KIND, either express or implied.
 * See the License for the specific language governing permissions and
 * limitations under the License.
 */
package org.apache.beam.examples.complete.game.injector;

import static com.google.common.base.Preconditions.checkNotNull;

import com.google.api.client.auth.oauth2.Credential;
import com.google.api.client.http.HttpBackOffIOExceptionHandler;
import com.google.api.client.http.HttpBackOffUnsuccessfulResponseHandler;
import com.google.api.client.http.HttpRequest;
import com.google.api.client.http.HttpRequestInitializer;
import com.google.api.client.http.HttpUnsuccessfulResponseHandler;
import com.google.api.client.util.ExponentialBackOff;
import com.google.api.client.util.Sleeper;
import java.util.logging.Logger;

/**
 * RetryHttpInitializerWrapper will automatically retry upon RPC
 * failures, preserving the auto-refresh behavior of the Google
 * Credentials.
 */
public class RetryHttpInitializerWrapper implements HttpRequestInitializer {

    /**
     * A private logger.
     */
    private static final Logger LOG =
            Logger.getLogger(RetryHttpInitializerWrapper.class.getName());

    /**
     * One minutes in miliseconds.
     */
    private static final int ONEMINITUES = 60000;

    /**
     * Intercepts the request for filling in the "Authorization"
     * header field, as well as recovering from certain unsuccessful
     * error codes wherein the Credential must refresh its token for a
     * retry.
     */
    private final Credential wrappedCredential;

    /**
     * A sleeper; you can replace it with a mock in your test.
     */
    private final Sleeper sleeper;

    /**
     * A constructor.
     *
     * @param wrappedCredential Credential which will be wrapped and
     * used for providing auth header.
     */
    public RetryHttpInitializerWrapper(final Credential wrappedCredential) {
        this(wrappedCredential, Sleeper.DEFAULT);
    }

    /**
     * A protected constructor only for testing.
     *
     * @param wrappedCredential Credential which will be wrapped and
     * used for providing auth header.
     * @param sleeper Sleeper for easy testing.
     */
    RetryHttpInitializerWrapper(
            final Credential wrappedCredential, final Sleeper sleeper) {
        this.wrappedCredential = checkNotNull(wrappedCredential);
        this.sleeper = sleeper;
    }

    /**
     * Initializes the given request.
     */
    @Override
    public final void initialize(final HttpRequest request) {
        request.setReadTimeout(2 * ONEMINITUES); // 2 minutes read timeout
        final HttpUnsuccessfulResponseHandler backoffHandler =
                new HttpBackOffUnsuccessfulResponseHandler(
                        new ExponentialBackOff())
                        .setSleeper(sleeper);
        request.setInterceptor(wrappedCredential);
    request.setUnsuccessfulResponseHandler(
        (request1, response, supportsRetry) -> {
          if (wrappedCredential.handleResponse(request1, response, supportsRetry)) {
            // If credential decides it can handle it, the return code or message indicated
            // something specific to authentication, and no backoff is desired.
            return true;
          } else if (backoffHandler.handleResponse(request1, response, supportsRetry)) {
            // Otherwise, we defer to the judgement of our internal backoff handler.
            LOG.info("Retrying " + request1.getUrl().toString());
            return true;
          } else {
            return false;
          }
        });
        request.setIOExceptionHandler(
                new HttpBackOffIOExceptionHandler(new ExponentialBackOff())
                        .setSleeper(sleeper));
    }
}
