# Supplementary material for: An efficient approach for low latency processing in stream data
Source: PeerJ Comput Sci. 2021 Mar 10;7:e426. doi: 10.7717/peerj-cs.426 (PMC7959664; doi:10.7717/peerj-cs.426)
Supplement: Supplemental Information 1 — The cloud script and related dataset [file peerj-cs-07-426-s001.zip › Code/apache-beam-2.4.0/examples/java/src/main/java/org/apache/beam/examples/complete/game/utils/WriteWindowedToBigQuery.java]

/*
 * Licensed to the Apache Software Foundation (ASF) under one
 * or more contributor license agreements.  See the NOTICE file
 * distributed with this work for additional information
 * regarding copyright ownership.  The ASF licenses this file
 * to you under the Apache License, Version 2.0 (the
 * "License"); you may not use this file except in compliance
 * with the License.  You may obtain a copy of the License at
 *
 *     http://www.apache.org/licenses/LICENSE-2.0
 *
 * Unless required by applicable law or agreed to in writing, software
 * distributed under the License is distributed on an "AS IS" BASIS,
 * WITHOUT WARRANTIES OR CONDITIONS OF ANY KIND, either express or implied.
 * See the License for the specific language governing permissions and
 * limitations under the License.
 */
package org.apache.beam.examples.complete.game.utils;

import com.google.api.services.bigquery.model.TableRow;
import java.util.Map;
import org.apache.beam.sdk.io.gcp.bigquery.BigQueryIO;
import org.apache.beam.sdk.io.gcp.bigquery.BigQueryIO.Write.CreateDisposition;
import org.apache.beam.sdk.io.gcp.bigquery.BigQueryIO.Write.WriteDisposition;
import org.apache.beam.sdk.transforms.DoFn;
import org.apache.beam.sdk.transforms.ParDo;
import org.apache.beam.sdk.transforms.windowing.BoundedWindow;
import org.apache.beam.sdk.values.PCollection;
import org.apache.beam.sdk.values.PDone;

/**
 * Generate, format, and write BigQuery table row information. Subclasses {@link WriteToBigQuery}
 * to require windowing; so this subclass may be used for writes that require access to the
 * context's window information.
 */
public class WriteWindowedToBigQuery<T>
    extends WriteToBigQuery<T> {

  public WriteWindowedToBigQuery(
      String projectId, String datasetId, String tableName, Map<String, FieldInfo<T>> fieldInfo) {
    super(projectId, datasetId, tableName, fieldInfo);
  }

  /** Convert each key/score pair into a BigQuery TableRow. */
  protected class BuildRowFn extends DoFn<T, TableRow> {
    @ProcessElement
    public void processElement(ProcessContext c, BoundedWindow window) {

      TableRow row = new TableRow();
      for (Map.Entry<String, FieldInfo<T>> entry : fieldInfo.entrySet()) {
          String key = entry.getKey();
          FieldInfo<T> fcnInfo = entry.getValue();
          row.set(key, fcnInfo.getFieldFn().apply(c, window));
        }
      c.output(row);
    }
  }

  @Override
  public PDone expand(PCollection<T> teamAndScore) {
    teamAndScore
      .apply("ConvertToRow", ParDo.of(new BuildRowFn()))
      .apply(BigQueryIO.writeTableRows()
                .to(getTable(projectId, datasetId, tableName))
                .withSchema(getSchema())
                .withCreateDisposition(CreateDisposition.CREATE_IF_NEEDED)
                .withWriteDisposition(WriteDisposition.WRITE_APPEND));
    return PDone.in(teamAndScore.getPipeline());
  }

}
