# Supplementary material for: An efficient approach for low latency processing in stream data
Source: PeerJ Comput Sci. 2021 Mar 10;7:e426. doi: 10.7717/peerj-cs.426 (PMC7959664; doi:10.7717/peerj-cs.426)
Supplement: Supplemental Information 1 — The cloud script and related dataset [file peerj-cs-07-426-s001.zip › Code/apache-beam-2.4.0/examples/java/src/main/java/org/apache/beam/examples/DebuggingWordCount.java]

/*
 * Licensed to the Apache Software Foundation (ASF) under one
 * or more contributor license agreements.  See the NOTICE file
 * distributed with this work for additional information
 * regarding copyright ownership.  The ASF licenses this file
 * to you under the Apache License, Version 2.0 (the
 * "License"); you may not use this file except in compliance
 * with the License.  You may obtain a copy of the License at
 *
 *     http://www.apache.org/licenses/LICENSE-2.0
 *
 * Unless required by applicable law or agreed to in writing, software
 * distributed under the License is distributed on an "AS IS" BASIS,
 * WITHOUT WARRANTIES OR CONDITIONS OF ANY KIND, either express or implied.
 * See the License for the specific language governing permissions and
 * limitations under the License.
 */
package org.apache.beam.examples;

import java.util.Arrays;
import java.util.List;
import java.util.regex.Pattern;
import org.apache.beam.sdk.Pipeline;
import org.apache.beam.sdk.io.TextIO;
import org.apache.beam.sdk.metrics.Counter;
import org.apache.beam.sdk.metrics.Metrics;
import org.apache.beam.sdk.options.Default;
import org.apache.beam.sdk.options.Description;
import org.apache.beam.sdk.options.PipelineOptionsFactory;
import org.apache.beam.sdk.testing.PAssert;
import org.apache.beam.sdk.transforms.DoFn;
import org.apache.beam.sdk.transforms.ParDo;
import org.apache.beam.sdk.values.KV;
import org.apache.beam.sdk.values.PCollection;
import org.slf4j.Logger;
import org.slf4j.LoggerFactory;


/**
 * An example that verifies word counts in Shakespeare and includes Beam best practices.
 *
 * <p>This class, {@link DebuggingWordCount}, is the third in a series of four successively more
 * detailed 'word count' examples. You may first want to take a look at {@link MinimalWordCount}
 * and {@link WordCount}. After you've looked at this example, then see the
 * {@link WindowedWordCount} pipeline, for introduction of additional concepts.
 *
 * <p>Basic concepts, also in the MinimalWordCount and WordCount examples:
 * Reading text files; counting a PCollection; executing a Pipeline both locally
 * and using a selected runner; defining DoFns.
 *
 * <p>New Concepts:
 * <pre>
 *   1. Logging using SLF4J, even in a distributed environment
 *   2. Creating a custom metric (runners have varying levels of support)
 *   3. Testing your Pipeline via PAssert
 * </pre>
 *
 * <p>To execute this pipeline locally, specify general pipeline configuration:
 * <pre>{@code
 *   --project=YOUR_PROJECT_ID
 * }
 * </pre>
 *
 * <p>To change the runner, specify:
 * <pre>{@code
 *   --runner=YOUR_SELECTED_RUNNER
 * }
 * </pre>
 *
 * <p>The input file defaults to a public data set containing the text of of King Lear,
 * by William Shakespeare. You can override it and choose your own input with {@code --inputFile}.
 *
 */
public class DebuggingWordCount {
  /** A DoFn that filters for a specific key based upon a regular expression. */
  public static class FilterTextFn extends DoFn<KV<String, Long>, KV<String, Long>> {
    /**
     * Concept #1: The logger below uses the fully qualified class name of FilterTextFn as the
     * logger. Depending on your SLF4J configuration, log statements will likely be qualified by
     * this name.
     *
     * <p>Note that this is entirely standard SLF4J usage. Some runners may provide a default SLF4J
     * configuration that is most appropriate for their logging integration.
     */
    private static final Logger LOG = LoggerFactory.getLogger(FilterTextFn.class);

    private final Pattern filter;
    public FilterTextFn(String pattern) {
      filter = Pattern.compile(pattern);
    }

    /**
     * Concept #2: A custom metric can track values in your pipeline as it runs. Each
     * runner provides varying levels of support for metrics, and may expose them
     * in a dashboard, etc.
     */
    private final Counter matchedWords = Metrics.counter(FilterTextFn.class, "matchedWords");
    private final Counter unmatchedWords = Metrics.counter(FilterTextFn.class, "unmatchedWords");

    @ProcessElement
    public void processElement(ProcessContext c) {
      if (filter.matcher(c.element().getKey()).matches()) {
        // Log at the "DEBUG" level each element that we match. When executing this pipeline
        // these log lines will appear only if the log level is set to "DEBUG" or lower.
        LOG.debug("Matched: " + c.element().getKey());
        matchedWords.inc();
        c.output(c.element());
      } else {
        // Log at the "TRACE" level each element that is not matched. Different log levels
        // can be used to control the verbosity of logging providing an effective mechanism
        // to filter less important information.
        LOG.trace("Did not match: " + c.element().getKey());
        unmatchedWords.inc();
      }
    }
  }

  /**
   * Options supported by {@link DebuggingWordCount}.
   *
   * <p>Inherits standard configuration options and all options defined in
   * {@link WordCount.WordCountOptions}.
   */
  public interface WordCountOptions extends WordCount.WordCountOptions {

    @Description("Regex filter pattern to use in DebuggingWordCount. "
        + "Only words matching this pattern will be counted.")
    @Default.String("Flourish|stomach")
    String getFilterPattern();
    void setFilterPattern(String value);
  }

  public static void main(String[] args) {
    WordCountOptions options = PipelineOptionsFactory.fromArgs(args).withValidation()
      .as(WordCountOptions.class);
    Pipeline p = Pipeline.create(options);

    PCollection<KV<String, Long>> filteredWords =
        p.apply("ReadLines", TextIO.read().from(options.getInputFile()))
         .apply(new WordCount.CountWords())
         .apply(ParDo.of(new FilterTextFn(options.getFilterPattern())));

    /**
     * Concept #3: PAssert is a set of convenient PTransforms in the style of
     * Hamcrest's collection matchers that can be used when writing Pipeline level tests
     * to validate the contents of PCollections. PAssert is best used in unit tests
     * with small data sets but is demonstrated here as a teaching tool.
     *
     * <p>Below we verify that the set of filtered words matches our expected counts. Note
     * that PAssert does not provide any output and that successful completion of the
     * Pipeline implies that the expectations were met. Learn more at
     * https://beam.apache.org/documentation/pipelines/test-your-pipeline/ on how to test
     * your Pipeline and see {@link DebuggingWordCountTest} for an example unit test.
     */
    List<KV<String, Long>> expectedResults = Arrays.asList(
        KV.of("Flourish", 3L),
        KV.of("stomach", 1L));
    PAssert.that(filteredWords).containsInAnyOrder(expectedResults);

    p.run().waitUntilFinish();
  }
}
