# Supplementary material for: An efficient approach for low latency processing in stream data
Source: PeerJ Comput Sci. 2021 Mar 10;7:e426. doi: 10.7717/peerj-cs.426 (PMC7959664; doi:10.7717/peerj-cs.426)
Supplement: Supplemental Information 1 — The cloud script and related dataset [file peerj-cs-07-426-s001.zip › Code/apache-beam-2.4.0/examples/java/src/main/java/org/apache/beam/examples/snippets/Snippets.java]

/*
 * Licensed to the Apache Software Foundation (ASF) under one
 * or more contributor license agreements.  See the NOTICE file
 * distributed with this work for additional information
 * regarding copyright ownership.  The ASF licenses this file
 * to you under the Apache License, Version 2.0 (the
 * "License"); you may not use this file except in compliance
 * with the License.  You may obtain a copy of the License at
 *
 *     http://www.apache.org/licenses/LICENSE-2.0
 *
 * Unless required by applicable law or agreed to in writing, software
 * distributed under the License is distributed on an "AS IS" BASIS,
 * WITHOUT WARRANTIES OR CONDITIONS OF ANY KIND, either express or implied.
 * See the License for the specific language governing permissions and
 * limitations under the License.
 */
package org.apache.beam.examples.snippets;

import com.google.api.services.bigquery.model.TableFieldSchema;
import com.google.api.services.bigquery.model.TableReference;
import com.google.api.services.bigquery.model.TableRow;
import com.google.api.services.bigquery.model.TableSchema;
import com.google.api.services.bigquery.model.TimePartitioning;
import com.google.common.collect.ImmutableList;
import java.util.ArrayList;
import java.util.Collections;
import java.util.List;
import org.apache.avro.generic.GenericRecord;
import org.apache.beam.sdk.Pipeline;
import org.apache.beam.sdk.coders.AvroCoder;
import org.apache.beam.sdk.coders.DefaultCoder;
import org.apache.beam.sdk.coders.DoubleCoder;
import org.apache.beam.sdk.io.gcp.bigquery.BigQueryIO;
import org.apache.beam.sdk.io.gcp.bigquery.BigQueryIO.Write.CreateDisposition;
import org.apache.beam.sdk.io.gcp.bigquery.BigQueryIO.Write.WriteDisposition;
import org.apache.beam.sdk.io.gcp.bigquery.DynamicDestinations;
import org.apache.beam.sdk.io.gcp.bigquery.SchemaAndRecord;
import org.apache.beam.sdk.io.gcp.bigquery.TableDestination;
import org.apache.beam.sdk.transforms.Create;
import org.apache.beam.sdk.transforms.DoFn;
import org.apache.beam.sdk.transforms.MapElements;
import org.apache.beam.sdk.transforms.ParDo;
import org.apache.beam.sdk.transforms.join.CoGbkResult;
import org.apache.beam.sdk.transforms.join.CoGroupByKey;
import org.apache.beam.sdk.transforms.join.KeyedPCollectionTuple;
import org.apache.beam.sdk.values.KV;
import org.apache.beam.sdk.values.PCollection;
import org.apache.beam.sdk.values.TupleTag;
import org.apache.beam.sdk.values.TypeDescriptor;
import org.apache.beam.sdk.values.TypeDescriptors;
import org.apache.beam.sdk.values.ValueInSingleWindow;

/**
 * Code snippets used in webdocs.
 */
public class Snippets {

  @DefaultCoder(AvroCoder.class)
  static class Quote {
    final String source;
    final String quote;

    public Quote() {
      this.source = "";
      this.quote = "";
    }

    public Quote(String source, String quote) {
      this.source = source;
      this.quote = quote;
    }
  }

  @DefaultCoder(AvroCoder.class)
  static class WeatherData {
    final long year;
    final long month;
    final long day;
    final double maxTemp;

    public WeatherData() {
      this.year = 0;
      this.month = 0;
      this.day = 0;
      this.maxTemp = 0.0f;
    }

    public WeatherData(long year, long month, long day, double maxTemp) {
      this.year = year;
      this.month = month;
      this.day = day;
      this.maxTemp = maxTemp;
    }
  }

  /** Using a Read and Write transform to read/write from/to BigQuery. */
  public static void modelBigQueryIO(Pipeline p) {
    modelBigQueryIO(p, "", "", "");
  }

  public static void modelBigQueryIO(Pipeline p,
      String writeProject, String writeDataset, String writeTable) {
    {
      // [START BigQueryTableSpec]
      String tableSpec = "clouddataflow-readonly:samples.weather_stations";
      // [END BigQueryTableSpec]
    }

    {
      // [START BigQueryTableSpecWithoutProject]
      String tableSpec = "samples.weather_stations";
      // [END BigQueryTableSpecWithoutProject]
    }

    {
      // [START BigQueryTableSpecObject]
      TableReference tableSpec = new TableReference()
          .setProjectId("clouddataflow-readonly")
          .setDatasetId("samples")
          .setTableId("weather_stations");
      // [END BigQueryTableSpecObject]
    }

    {
      String tableSpec = "clouddataflow-readonly:samples.weather_stations";
      // [START BigQueryReadTable]
      PCollection<Double> maxTemperatures = p
          .apply(BigQueryIO.readTableRows().from(tableSpec))
          // Each row is of type TableRow
          .apply(MapElements.into(TypeDescriptors.doubles()).via(
              (TableRow row) -> (Double) row.get("max_temperature")));
      // [END BigQueryReadTable]
    }

    {
      String tableSpec = "clouddataflow-readonly:samples.weather_stations";
      // [START BigQueryReadFunction]
      PCollection<Double> maxTemperatures = p
          .apply(BigQueryIO.read(
              (SchemaAndRecord elem) -> (Double) elem.getRecord().get("max_temperature"))
              .from(tableSpec)
              .withCoder(DoubleCoder.of()));
      // [END BigQueryReadFunction]
    }

    {
      // [START BigQueryReadQuery]
      PCollection<Double> maxTemperatures = p
          .apply(BigQueryIO.read(
              (SchemaAndRecord elem) -> (Double) elem.getRecord().get("max_temperature"))
              .fromQuery(
                  "SELECT max_temperature FROM [clouddataflow-readonly:samples.weather_stations]")
              .withCoder(DoubleCoder.of()));
      // [END BigQueryReadQuery]
    }

    {
      // [START BigQueryReadQueryStdSQL]
      PCollection<Double> maxTemperatures = p
          .apply(BigQueryIO.read(
              (SchemaAndRecord elem) -> (Double) elem.getRecord().get("max_temperature"))
              .fromQuery(
                  "SELECT max_temperature FROM `clouddataflow-readonly.samples.weather_stations`")
              .usingStandardSql()
              .withCoder(DoubleCoder.of()));
      // [END BigQueryReadQueryStdSQL]
    }

    // [START BigQuerySchemaJson]
    String tableSchemaJson = ""
        + "{"
        + "  \"fields\": ["
        + "    {"
        + "      \"name\": \"source\","
        + "      \"type\": \"STRING\","
        + "      \"mode\": \"NULLABLE\""
        + "    },"
        + "    {"
        + "      \"name\": \"quote\","
        + "      \"type\": \"STRING\","
        + "      \"mode\": \"REQUIRED\""
        + "    }"
        + "  ]"
        + "}";
    // [END BigQuerySchemaJson]

    {
      String tableSpec = "clouddataflow-readonly:samples.weather_stations";
      if (!writeProject.isEmpty() && !writeDataset.isEmpty() && !writeTable.isEmpty()) {
        tableSpec = writeProject + ":" + writeDataset + "." + writeTable;
      }

      // [START BigQuerySchemaObject]
      TableSchema tableSchema = new TableSchema().setFields(ImmutableList.of(
          new TableFieldSchema().setName("source").setType("STRING").setMode("NULLABLE"),
          new TableFieldSchema().setName("quote").setType("STRING").setMode("REQUIRED")));
      // [END BigQuerySchemaObject]

      // [START BigQueryWriteInput]
      /*
      @DefaultCoder(AvroCoder.class)
      static class Quote {
        final String source;
        final String quote;

        public Quote() {
          this.source = "";
          this.quote = "";
        }
        public Quote(String source, String quote) {
          this.source = source;
          this.quote = quote;
        }
      }
      */

      PCollection<Quote> quotes = p
          .apply(Create.of(
              new Quote("Mahatma Gandhi", "My life is my message."),
              new Quote("Yoda", "Do, or do not. There is no 'try'.")
          ));
      // [END BigQueryWriteInput]

      // [START BigQueryWriteTable]
      quotes
          .apply(MapElements.into(TypeDescriptor.of(TableRow.class)).via(
              (Quote elem) -> new TableRow().set("source", elem.source).set("quote", elem.quote)
          ))
          .apply(BigQueryIO.writeTableRows()
              .to(tableSpec)
              .withSchema(tableSchema)
              .withCreateDisposition(CreateDisposition.CREATE_IF_NEEDED)
              .withWriteDisposition(WriteDisposition.WRITE_TRUNCATE));
      // [END BigQueryWriteTable]

      // [START BigQueryWriteFunction]
      quotes.apply(BigQueryIO.<Quote>write()
          .to(tableSpec)
          .withSchema(tableSchema)
          .withFormatFunction(
              (Quote elem) -> new TableRow().set("source", elem.source).set("quote", elem.quote))
          .withCreateDisposition(CreateDisposition.CREATE_IF_NEEDED)
          .withWriteDisposition(WriteDisposition.WRITE_TRUNCATE));
      // [END BigQueryWriteFunction]

      // [START BigQueryWriteJsonSchema]
      quotes.apply(BigQueryIO.<Quote>write()
          .to(tableSpec)
          .withJsonSchema(tableSchemaJson)
          .withFormatFunction(
              (Quote elem) -> new TableRow().set("source", elem.source).set("quote", elem.quote))
          .withCreateDisposition(CreateDisposition.CREATE_IF_NEEDED)
          .withWriteDisposition(WriteDisposition.WRITE_TRUNCATE));
      // [END BigQueryWriteJsonSchema]
    }

    {
      // [START BigQueryWriteDynamicDestinations]
      /*
      @DefaultCoder(AvroCoder.class)
      static class WeatherData {
        final long year;
        final long month;
        final long day;
        final double maxTemp;

        public WeatherData() {
          this.year = 0;
          this.month = 0;
          this.day = 0;
          this.maxTemp = 0.0f;
        }
        public WeatherData(long year, long month, long day, double maxTemp) {
          this.year = year;
          this.month = month;
          this.day = day;
          this.maxTemp = maxTemp;
        }
      }
      */

      PCollection<WeatherData> weatherData = p
          .apply(BigQueryIO.read(
              (SchemaAndRecord elem) -> {
                GenericRecord record = elem.getRecord();
                return new WeatherData(
                    (Long) record.get("year"),
                    (Long) record.get("month"),
                    (Long) record.get("day"),
                    (Double) record.get("max_temperature"));
              })
              .fromQuery("SELECT year, month, day, max_temperature "
                  + "FROM [clouddataflow-readonly:samples.weather_stations] "
                  + "WHERE year BETWEEN 2007 AND 2009")
              .withCoder(AvroCoder.of(WeatherData.class)));

      // We will send the weather data into different tables for every year.
      weatherData.apply(BigQueryIO.<WeatherData>write()
          .to(new DynamicDestinations<WeatherData, Long>() {
            @Override
            public Long getDestination(ValueInSingleWindow<WeatherData> elem) {
              return elem.getValue().year;
            }

            @Override
            public TableDestination getTable(Long destination) {
              return new TableDestination(
                  new TableReference()
                      .setProjectId(writeProject)
                      .setDatasetId(writeDataset)
                      .setTableId(writeTable + "_" + destination),
                  "Table for year " + destination);
            }

            @Override
            public TableSchema getSchema(Long destination) {
              return new TableSchema().setFields(ImmutableList.of(
                  new TableFieldSchema().setName("year").setType("INTEGER").setMode("REQUIRED"),
                  new TableFieldSchema().setName("month").setType("INTEGER").setMode("REQUIRED"),
                  new TableFieldSchema().setName("day").setType("INTEGER").setMode("REQUIRED"),
                  new TableFieldSchema().setName("maxTemp").setType("FLOAT").setMode("NULLABLE")));
            }
          })
          .withFormatFunction(
              (WeatherData elem) -> new TableRow()
                  .set("year", elem.year)
                  .set("month", elem.month)
                  .set("day", elem.day)
                  .set("maxTemp", elem.maxTemp))
          .withCreateDisposition(CreateDisposition.CREATE_IF_NEEDED)
          .withWriteDisposition(WriteDisposition.WRITE_TRUNCATE));
      // [END BigQueryWriteDynamicDestinations]

      String tableSpec = "clouddataflow-readonly:samples.weather_stations";
      if (!writeProject.isEmpty() && !writeDataset.isEmpty() && !writeTable.isEmpty()) {
        tableSpec = writeProject + ":" + writeDataset + "." + writeTable + "_partitioning";
      }

      TableSchema tableSchema = new TableSchema().setFields(ImmutableList.of(
          new TableFieldSchema().setName("year").setType("INTEGER").setMode("REQUIRED"),
          new TableFieldSchema().setName("month").setType("INTEGER").setMode("REQUIRED"),
          new TableFieldSchema().setName("day").setType("INTEGER").setMode("REQUIRED"),
          new TableFieldSchema().setName("maxTemp").setType("FLOAT").setMode("NULLABLE")));

      // [START BigQueryTimePartitioning]
      weatherData.apply(BigQueryIO.<WeatherData>write()
          .to(tableSpec + "_partitioning")
          .withSchema(tableSchema)
          .withFormatFunction(
              (WeatherData elem) -> new TableRow()
                  .set("year", elem.year)
                  .set("month", elem.month)
                  .set("day", elem.day)
                  .set("maxTemp", elem.maxTemp))
          // NOTE: an existing table without time partitioning set up will not work
          .withTimePartitioning(new TimePartitioning().setType("DAY"))
          .withCreateDisposition(CreateDisposition.CREATE_IF_NEEDED)
          .withWriteDisposition(WriteDisposition.WRITE_TRUNCATE));
      // [END BigQueryTimePartitioning]
    }
  }

  /** Helper function to format results in coGroupByKeyTuple. */
  public static String formatCoGbkResults(
      String name, Iterable<String> emails, Iterable<String> phones) {

    List<String> emailsList = new ArrayList<>();
    for (String elem : emails) {
      emailsList.add("'" + elem + "'");
    }
    Collections.sort(emailsList);
    String emailsStr = "[" + String.join(", ", emailsList) + "]";

    List<String> phonesList = new ArrayList<>();
    for (String elem : phones) {
      phonesList.add("'" + elem + "'");
    }
    Collections.sort(phonesList);
    String phonesStr = "[" + String.join(", ", phonesList) + "]";

    return name + "; " + emailsStr + "; " + phonesStr;
  }

  /** Using a CoGroupByKey transform. */
  public static PCollection<String> coGroupByKeyTuple(
      TupleTag<String> emailsTag,
      TupleTag<String> phonesTag,
      PCollection<KV<String, String>> emails,
      PCollection<KV<String, String>> phones) {

    // [START CoGroupByKeyTuple]
    PCollection<KV<String, CoGbkResult>> results =
        KeyedPCollectionTuple
        .of(emailsTag, emails)
        .and(phonesTag, phones)
        .apply(CoGroupByKey.create());

    PCollection<String> contactLines = results.apply(ParDo.of(
      new DoFn<KV<String, CoGbkResult>, String>() {
        @ProcessElement
        public void processElement(ProcessContext c) {
          KV<String, CoGbkResult> e = c.element();
          String name = e.getKey();
          Iterable<String> emailsIter = e.getValue().getAll(emailsTag);
          Iterable<String> phonesIter = e.getValue().getAll(phonesTag);
          String formattedResult = Snippets.formatCoGbkResults(name, emailsIter, phonesIter);
          c.output(formattedResult);
        }
      }
    ));
    // [END CoGroupByKeyTuple]
    return contactLines;
  }
}
