# Supplementary material for: An efficient approach for low latency processing in stream data
Source: PeerJ Comput Sci. 2021 Mar 10;7:e426. doi: 10.7717/peerj-cs.426 (PMC7959664; doi:10.7717/peerj-cs.426)
Supplement: Supplemental Information 1 — The cloud script and related dataset [file peerj-cs-07-426-s001.zip › Code/apache-beam-2.4.0/examples/java/src/test/java/org/apache/beam/examples/complete/TfIdfTest.java]

/*
 * Licensed to the Apache Software Foundation (ASF) under one
 * or more contributor license agreements.  See the NOTICE file
 * distributed with this work for additional information
 * regarding copyright ownership.  The ASF licenses this file
 * to you under the Apache License, Version 2.0 (the
 * "License"); you may not use this file except in compliance
 * with the License.  You may obtain a copy of the License at
 *
 *     http://www.apache.org/licenses/LICENSE-2.0
 *
 * Unless required by applicable law or agreed to in writing, software
 * distributed under the License is distributed on an "AS IS" BASIS,
 * WITHOUT WARRANTIES OR CONDITIONS OF ANY KIND, either express or implied.
 * See the License for the specific language governing permissions and
 * limitations under the License.
 */
package org.apache.beam.examples.complete;

import java.net.URI;
import java.util.Arrays;
import org.apache.beam.sdk.coders.StringDelegateCoder;
import org.apache.beam.sdk.testing.PAssert;
import org.apache.beam.sdk.testing.TestPipeline;
import org.apache.beam.sdk.testing.ValidatesRunner;
import org.apache.beam.sdk.transforms.Create;
import org.apache.beam.sdk.transforms.Distinct;
import org.apache.beam.sdk.transforms.Keys;
import org.apache.beam.sdk.values.KV;
import org.apache.beam.sdk.values.PCollection;
import org.junit.Rule;
import org.junit.Test;
import org.junit.experimental.categories.Category;
import org.junit.runner.RunWith;
import org.junit.runners.JUnit4;

/**
 * Tests of {@link TfIdf}.
 */
@RunWith(JUnit4.class)
public class TfIdfTest {

  @Rule
  public TestPipeline pipeline = TestPipeline.create();

  /** Test that the example runs. */
  @Test
  @Category(ValidatesRunner.class)
  public void testTfIdf() throws Exception {

    pipeline.getCoderRegistry().registerCoderForClass(URI.class, StringDelegateCoder.of(URI.class));

    PCollection<KV<String, KV<URI, Double>>> wordToUriAndTfIdf = pipeline
        .apply(Create.of(
            KV.of(new URI("x"), "a b c d"),
            KV.of(new URI("y"), "a b c"),
            KV.of(new URI("z"), "a m n")))
        .apply(new TfIdf.ComputeTfIdf());

    PCollection<String> words = wordToUriAndTfIdf.apply(Keys.create()).apply(Distinct.create());

    PAssert.that(words).containsInAnyOrder(Arrays.asList("a", "m", "n", "b", "c", "d"));

    pipeline.run().waitUntilFinish();
  }
}
