# Supplementary material for: An efficient approach for low latency processing in stream data
Source: PeerJ Comput Sci. 2021 Mar 10;7:e426. doi: 10.7717/peerj-cs.426 (PMC7959664; doi:10.7717/peerj-cs.426)
Supplement: Supplemental Information 1 — The cloud script and related dataset [file peerj-cs-07-426-s001.zip › Code/apache-beam-2.4.0/examples/java/src/test/java/org/apache/beam/examples/WordCountIT.java]

/*
 * Licensed to the Apache Software Foundation (ASF) under one
 * or more contributor license agreements.  See the NOTICE file
 * distributed with this work for additional information
 * regarding copyright ownership.  The ASF licenses this file
 * to you under the Apache License, Version 2.0 (the
 * "License"); you may not use this file except in compliance
 * with the License.  You may obtain a copy of the License at
 *
 *     http://www.apache.org/licenses/LICENSE-2.0
 *
 * Unless required by applicable law or agreed to in writing, software
 * distributed under the License is distributed on an "AS IS" BASIS,
 * WITHOUT WARRANTIES OR CONDITIONS OF ANY KIND, either express or implied.
 * See the License for the specific language governing permissions and
 * limitations under the License.
 */

package org.apache.beam.examples;

import java.util.Date;
import org.apache.beam.examples.WordCount.WordCountOptions;
import org.apache.beam.sdk.io.FileSystems;
import org.apache.beam.sdk.io.fs.ResolveOptions.StandardResolveOptions;
import org.apache.beam.sdk.options.PipelineOptionsFactory;
import org.apache.beam.sdk.testing.FileChecksumMatcher;
import org.apache.beam.sdk.testing.TestPipeline;
import org.apache.beam.sdk.testing.TestPipelineOptions;
import org.junit.BeforeClass;
import org.junit.Test;
import org.junit.runner.RunWith;
import org.junit.runners.JUnit4;

/**
 * End-to-end tests of WordCount.
 */
@RunWith(JUnit4.class)
public class WordCountIT {
  private static final String DEFAULT_INPUT =
      "gs://apache-beam-samples/shakespeare/winterstale-personae";
  private static final String DEFAULT_OUTPUT_CHECKSUM = "508517575eba8d8d5a54f7f0080a00951cfe84ca";

  /**
   * Options for the WordCount Integration Test.
   *
   * <p>Define expected output file checksum to verify WordCount pipeline result
   * with customized input.
   */
  public interface WordCountITOptions extends TestPipelineOptions, WordCountOptions {
  }

  @BeforeClass
  public static void setUp() {
    PipelineOptionsFactory.register(TestPipelineOptions.class);
  }

  @Test
  public void testE2EWordCount() throws Exception {
    WordCountITOptions options = TestPipeline.testingPipelineOptions().as(WordCountITOptions.class);

    options.setInputFile(DEFAULT_INPUT);
    options.setOutput(FileSystems.matchNewResource(options.getTempRoot(), true)
        .resolve(String.format("WordCountIT-%tF-%<tH-%<tM-%<tS-%<tL", new Date()),
            StandardResolveOptions.RESOLVE_DIRECTORY)
        .resolve("output", StandardResolveOptions.RESOLVE_DIRECTORY)
        .resolve("results", StandardResolveOptions.RESOLVE_FILE).toString());
    options.setOnSuccessMatcher(
        new FileChecksumMatcher(DEFAULT_OUTPUT_CHECKSUM, options.getOutput() + "*-of-*"));

    WordCount.main(TestPipeline.convertToArgs(options));
  }
}
