# Supplementary material for: An efficient approach for low latency processing in stream data
Source: PeerJ Comput Sci. 2021 Mar 10;7:e426. doi: 10.7717/peerj-cs.426 (PMC7959664; doi:10.7717/peerj-cs.426)
Supplement: Supplemental Information 1 — The cloud script and related dataset [file peerj-cs-07-426-s001.zip › Code/apache-beam-2.4.0/gradle.properties]

################################################################################
#  Licensed to the Apache Software Foundation (ASF) under one
#  or more contributor license agreements.  See the NOTICE file
#  distributed with this work for additional information
#  regarding copyright ownership.  The ASF licenses this file
#  to you under the Apache License, Version 2.0 (the
#  "License"); you may not use this file except in compliance
#  with the License.  You may obtain a copy of the License at
#
#      http://www.apache.org/licenses/LICENSE-2.0
#
#  Unless required by applicable law or agreed to in writing, software
#  distributed under the License is distributed on an "AS IS" BASIS,
#  WITHOUT WARRANTIES OR CONDITIONS OF ANY KIND, either express or implied.
#  See the License for the specific language governing permissions and
# limitations under the License.
################################################################################
org.gradle.parallel=true
org.gradle.configureondemand=true
offlineRepositoryRoot=offline-repository
