# Supplementary material for: An efficient approach for low latency processing in stream data
Source: PeerJ Comput Sci. 2021 Mar 10;7:e426. doi: 10.7717/peerj-cs.426 (PMC7959664; doi:10.7717/peerj-cs.426)
Supplement: Supplemental Information 1 — The cloud script and related dataset [file peerj-cs-07-426-s001.zip › Code/apache-beam-2.4.0/gradlew.bat]

@rem ################################################################################
@rem #  Licensed to the Apache Software Foundation (ASF) under one
@rem #  or more contributor license agreements.  See the NOTICE file
@rem #  distributed with this work for additional information
@rem #  regarding copyright ownership.  The ASF licenses this file
@rem #  to you under the Apache License, Version 2.0 (the
@rem #  "License"); you may not use this file except in compliance
@rem #  with the License.  You may obtain a copy of the License at
@rem #
@rem #      http://www.apache.org/licenses/LICENSE-2.0
@rem #
@rem #  Unless required by applicable law or agreed to in writing, software
@rem #  distributed under the License is distributed on an "AS IS" BASIS,
@rem #  WITHOUT WARRANTIES OR CONDITIONS OF ANY KIND, either express or implied.
@rem #  See the License for the specific language governing permissions and
@rem # limitations under the License.
@rem ################################################################################

@if "%DEBUG%" == "" @echo off
@rem ##########################################################################
@rem
@rem  Gradle startup script for Windows
@rem
@rem ##########################################################################

@rem Set local scope for the variables with windows NT shell
if "%OS%"=="Windows_NT" setlocal

set DIRNAME=%~dp0
if "%DIRNAME%" == "" set DIRNAME=.
set APP_BASE_NAME=%~n0
set APP_HOME=%DIRNAME%

@rem Add default JVM options here. You can also use JAVA_OPTS and GRADLE_OPTS to pass JVM options to this script.
set DEFAULT_JVM_OPTS=

@rem Find java.exe
if defined JAVA_HOME goto findJavaFromJavaHome

set JAVA_EXE=java.exe
%JAVA_EXE% -version >NUL 2>&1
if "%ERRORLEVEL%" == "0" goto init

echo.
echo ERROR: JAVA_HOME is not set and no 'java' command could be found in your PATH.
echo.
echo Please set the JAVA_HOME variable in your environment to match the
echo location of your Java installation.

goto fail

:findJavaFromJavaHome
set JAVA_HOME=%JAVA_HOME:"=%
set JAVA_EXE=%JAVA_HOME%/bin/java.exe

if exist "%JAVA_EXE%" goto init

echo.
echo ERROR: JAVA_HOME is set to an invalid directory: %JAVA_HOME%
echo.
echo Please set the JAVA_HOME variable in your environment to match the
echo location of your Java installation.

goto fail

:init
@rem Get command-line arguments, handling Windows variants

if not "%OS%" == "Windows_NT" goto win9xME_args

:win9xME_args
@rem Slurp the command line arguments.
set CMD_LINE_ARGS=
set _SKIP=2

:win9xME_args_slurp
if "x%~1" == "x" goto execute

set CMD_LINE_ARGS=%*

:execute
@rem Setup the command line

set CLASSPATH=%APP_HOME%\gradle\wrapper\gradle-wrapper.jar

@rem Execute Gradle
"%JAVA_EXE%" %DEFAULT_JVM_OPTS% %JAVA_OPTS% %GRADLE_OPTS% "-Dorg.gradle.appname=%APP_BASE_NAME%" -classpath "%CLASSPATH%" org.gradle.wrapper.GradleWrapperMain %CMD_LINE_ARGS%

:end
@rem End local scope for the variables with windows NT shell
if "%ERRORLEVEL%"=="0" goto mainEnd

:fail
rem Set variable GRADLE_EXIT_CONSOLE if you need the _script_ return code instead of
rem the _cmd.exe /c_ return code!
if  not "" == "%GRADLE_EXIT_CONSOLE%" exit 1
exit /b 1

:mainEnd
if "%OS%"=="Windows_NT" endlocal

:omega
