# Supplementary material for: An efficient approach for low latency processing in stream data
Source: PeerJ Comput Sci. 2021 Mar 10;7:e426. doi: 10.7717/peerj-cs.426 (PMC7959664; doi:10.7717/peerj-cs.426)
Supplement: Supplemental Information 1 — The cloud script and related dataset [file peerj-cs-07-426-s001.zip › Code/apache-beam-2.4.0/model/job-management/src/main/proto/beam_job_api.proto]

/*
 * Licensed to the Apache Software Foundation (ASF) under one
 * or more contributor license agreements.  See the NOTICE file
 * distributed with this work for additional information
 * regarding copyright ownership.  The ASF licenses this file
 * to you under the Apache License, Version 2.0 (the
 * "License"); you may not use this file except in compliance
 * with the License.  You may obtain a copy of the License at
 *
 *     http://www.apache.org/licenses/LICENSE-2.0
 *
 * Unless required by applicable law or agreed to in writing, software
 * distributed under the License is distributed on an "AS IS" BASIS,
 * WITHOUT WARRANTIES OR CONDITIONS OF ANY KIND, either express or implied.
 * See the License for the specific language governing permissions and
 * limitations under the License.
 */

/*
 * Protocol Buffers describing the Job API, api for communicating with a runner
 * for job submission over GRPC.
 */

syntax = "proto3";

package org.apache.beam.model.job_management.v1;

option go_package = "jobmanagement_v1";
option java_package = "org.apache.beam.model.jobmanagement.v1";
option java_outer_classname = "JobApi";

import "beam_runner_api.proto";
import "endpoints.proto";
import "google/protobuf/struct.proto";


// Job Service for running RunnerAPI pipelines
service JobService {
  // Prepare a job for execution. The job will not be executed until a call is made to run with the
  // returned preparationId.
  rpc Prepare (PrepareJobRequest) returns (PrepareJobResponse);

  // Submit the job for execution
  rpc Run (RunJobRequest) returns (RunJobResponse);

  // Get the current state of the job
  rpc GetState (GetJobStateRequest) returns (GetJobStateResponse);

  // Cancel the job
  rpc Cancel (CancelJobRequest) returns (CancelJobResponse);

  // Subscribe to a stream of state changes of the job, will immediately return the current state of the job as the first response.
  rpc GetStateStream (GetJobStateRequest) returns (stream GetJobStateResponse);

  // Subscribe to a stream of state changes and messages from the job
  rpc GetMessageStream (JobMessagesRequest) returns (stream JobMessagesResponse);
}


// Prepare is a synchronous request that returns a preparationId back
// Throws error GRPC_STATUS_UNAVAILABLE if server is down
// Throws error ALREADY_EXISTS if the jobName is reused. Runners are permitted to deduplicate based on the name of the job.
// Throws error UNKNOWN for all other issues
message PrepareJobRequest {
  org.apache.beam.model.pipeline.v1.Pipeline pipeline = 1; // (required)
  google.protobuf.Struct pipeline_options = 2; // (required)
  string job_name = 3;  // (required)
}

message PrepareJobResponse {
  // (required) The ID used to associate calls made while preparing the job. preparationId is used
  // to run the job, as well as in other pre-execution APIs such as Artifact staging.
  string preparation_id = 1;

  // An endpoint which exposes the Beam Artifact Staging API. Artifacts used by the job should be
  // staged to this endpoint, and will be available during job execution.
  org.apache.beam.model.pipeline.v1.ApiServiceDescriptor artifact_staging_endpoint = 2;
}


// Run is a synchronous request that returns a jobId back.
// Throws error GRPC_STATUS_UNAVAILABLE if server is down
// Throws error NOT_FOUND if the preparation ID does not exist
// Throws error UNKNOWN for all other issues
message RunJobRequest {
  // (required) The ID provided by an earlier call to prepare. Runs the job. All prerequisite tasks
  // must have been completed.
  string preparation_id = 1;
  // (optional) If any artifacts have been staged for this job, contains the staging_token returned
  // from the CommitManifestResponse.
  string staging_token = 2;
}


message RunJobResponse {
  string job_id = 1; // (required) The ID for the executing job
}


// Cancel is a synchronus request that returns a job state back
// Throws error GRPC_STATUS_UNAVAILABLE if server is down
// Throws error NOT_FOUND if the jobId is not found
message CancelJobRequest {
  string job_id = 1; // (required)

}

// Valid responses include any terminal state or CANCELLING
message CancelJobResponse {
  JobState.Enum state = 1; // (required)
}


// GetState is a synchronus request that returns a job state back
// Throws error GRPC_STATUS_UNAVAILABLE if server is down
// Throws error NOT_FOUND if the jobId is not found
message GetJobStateRequest {
  string job_id = 1; // (required)

}

message GetJobStateResponse {
  JobState.Enum state = 1; // (required)
}


// GetJobMessages is a streaming api for streaming job messages from the service
// One request will connect you to the job and you'll get a stream of job state
// and job messages back; one is used for logging and the other for detecting
// the job ended.
message JobMessagesRequest {
  string job_id = 1; // (required)

}

message JobMessage {
  string message_id = 1;
  string time = 2;
  MessageImportance importance = 3;
  string message_text = 4;

  enum MessageImportance {
    MESSAGE_IMPORTANCE_UNSPECIFIED = 0;
    JOB_MESSAGE_DEBUG = 1;
    JOB_MESSAGE_DETAILED = 2;
    JOB_MESSAGE_BASIC = 3;
    JOB_MESSAGE_WARNING = 4;
    JOB_MESSAGE_ERROR = 5;
  }
}

message JobMessagesResponse {
  oneof response {
    JobMessage message_response = 1;
    GetJobStateResponse state_response = 2;
  }
}

// Enumeration of all JobStates
message JobState {
  enum Enum {
    UNSPECIFIED = 0;
    STOPPED = 1;
    RUNNING = 2;
    DONE = 3;
    FAILED = 4;
    CANCELLED = 5;
    UPDATED = 6;
    DRAINING = 7;
    DRAINED = 8;
    STARTING = 9;
    CANCELLING = 10;
  }
}
