# Supplementary material for: An efficient approach for low latency processing in stream data
Source: PeerJ Comput Sci. 2021 Mar 10;7:e426. doi: 10.7717/peerj-cs.426 (PMC7959664; doi:10.7717/peerj-cs.426)
Supplement: Supplemental Information 1 — The cloud script and related dataset [file peerj-cs-07-426-s001.zip › Code/apache-beam-2.4.0/model/pipeline/src/main/proto/beam_runner_api.proto]

/*
 * Licensed to the Apache Software Foundation (ASF) under one
 * or more contributor license agreements.  See the NOTICE file
 * distributed with this work for additional information
 * regarding copyright ownership.  The ASF licenses this file
 * to you under the Apache License, Version 2.0 (the
 * "License"); you may not use this file except in compliance
 * with the License.  You may obtain a copy of the License at
 *
 *     http://www.apache.org/licenses/LICENSE-2.0
 *
 * Unless required by applicable law or agreed to in writing, software
 * distributed under the License is distributed on an "AS IS" BASIS,
 * WITHOUT WARRANTIES OR CONDITIONS OF ANY KIND, either express or implied.
 * See the License for the specific language governing permissions and
 * limitations under the License.
 */

/*
 * Protocol Buffers describing the Runner API, which is the runner-independent,
 * SDK-independent definition of the Beam model.
 */

syntax = "proto3";

package org.apache.beam.model.pipeline.v1;

option go_package = "pipeline_v1";
option java_package = "org.apache.beam.model.pipeline.v1";
option java_outer_classname = "RunnerApi";

import "google/protobuf/any.proto";

// A set of mappings from id to message. This is included as an optional field
// on any proto message that may contain references needing resolution.
message Components {
  // (Required) A map from pipeline-scoped id to PTransform.
  map<string, PTransform> transforms = 1;

  // (Required) A map from pipeline-scoped id to PCollection.
  map<string, PCollection> pcollections = 2;

  // (Required) A map from pipeline-scoped id to WindowingStrategy.
  map<string, WindowingStrategy> windowing_strategies = 3;

  // (Required) A map from pipeline-scoped id to Coder.
  map<string, Coder> coders = 4;

  // (Required) A map from pipeline-scoped id to Environment.
  map<string, Environment> environments = 5;
}

// A disjoint union of all the things that may contain references
// that require Components to resolve.
message MessageWithComponents {

  // (Optional) The by-reference components of the root message,
  // enabling a standalone message.
  //
  // If this is absent, it is expected that there are no
  // references.
  Components components = 1;

  // (Required) The root message that may contain pointers
  // that should be resolved by looking inside components.
  oneof root {
    Coder coder = 2;
    CombinePayload combine_payload = 3;
    SdkFunctionSpec sdk_function_spec = 4;
    ParDoPayload par_do_payload = 6;
    PTransform ptransform = 7;
    PCollection pcollection = 8;
    ReadPayload read_payload = 9;
    SideInput side_input = 11;
    WindowIntoPayload window_into_payload = 12;
    WindowingStrategy windowing_strategy = 13;
    FunctionSpec function_spec = 14;
  }
}

// A Pipeline is a hierarchical graph of PTransforms, linked
// by PCollections.
//
// This is represented by a number of by-reference maps to nodes,
// PCollections, SDK environments, UDF, etc., for
// supporting compact reuse and arbitrary graph structure.
//
// All of the keys in the maps here are arbitrary strings that are only
// required to be internally consistent within this proto message.
message Pipeline {

  // (Required) The coders, UDFs, graph nodes, etc, that make up
  // this pipeline.
  Components components = 1;

  // (Required) The ids of all PTransforms that are not contained within another PTransform.
  // These must be in shallow topological order, so that traversing them recursively
  // in this order yields a recursively topological traversal.
  repeated string root_transform_ids = 2;

  // (Optional) Static display data for the pipeline. If there is none,
  // it may be omitted.
  DisplayData display_data = 3;
}

// An applied PTransform! This does not contain the graph data, but only the
// fields specific to a graph node that is a Runner API transform
// between PCollections.
message PTransform {

  // (Required) A unique name for the application node.
  //
  // Ideally, this should be stable over multiple evolutions of a pipeline
  // for the purposes of logging and associating pipeline state with a node,
  // etc.
  //
  // If it is not stable, then the runner decides what will happen. But, most
  // importantly, it must always be here and be unique, even if it is
  // autogenerated.
  string unique_name = 5;

  // (Optional) A URN and payload that, together, fully defined the semantics
  // of this transform.
  //
  // If absent, this must be an "anonymous" composite transform.
  //
  // For primitive transform in the Runner API, this is required, and the
  // payloads are well-defined messages. When the URN indicates ParDo it
  // is a ParDoPayload, and so on.
  //
  // TODO: document the standardized URNs and payloads
  // TODO: separate standardized payloads into a separate proto file
  //
  // For some special composite transforms, the payload is also officially
  // defined:
  //
  //  - when the URN is "urn:beam:transforms:combine" it is a CombinePayload
  //
  FunctionSpec spec = 1;

  // (Optional) if this node is a composite, a list of the ids of
  // transforms that it contains.
  repeated string subtransforms = 2;

  // (Required) A map from local names of inputs (unique only with this map, and
  // likely embedded in the transform payload and serialized user code) to
  // PCollection ids.
  //
  // The payload for this transform may clarify the relationship of these
  // inputs. For example:
  //
  //  - for a Flatten transform they are merged
  //  - for a ParDo transform, some may be side inputs
  //
  // All inputs are recorded here so that the topological ordering of
  // the graph is consistent whether or not the payload is understood.
  //
  map<string, string> inputs = 3;

  // (Required) A map from local names of outputs (unique only within this map,
  // and likely embedded in the transform payload and serialized user code)
  // to PCollection ids.
  //
  // The URN or payload for this transform node may clarify the type and
  // relationship of these outputs. For example:
  //
  //  - for a ParDo transform, these are tags on PCollections, which will be
  //    embedded in the DoFn.
  //
  map<string, string> outputs = 4;

  // (Optional) Static display data for this PTransform application. If
  // there is none, or it is not relevant (such as use by the Fn API)
  // then it may be omitted.
  DisplayData display_data = 6;
}

// A PCollection!
message PCollection {

  // (Required) A unique name for the PCollection.
  //
  // Ideally, this should be stable over multiple evolutions of a pipeline
  // for the purposes of logging and associating pipeline state with a node,
  // etc.
  //
  // If it is not stable, then the runner decides what will happen. But, most
  // importantly, it must always be here, even if it is autogenerated.
  string unique_name = 1;

  // (Required) The id of the Coder for this PCollection.
  string coder_id = 2;

  // (Required) Whether this PCollection is bounded or unbounded
  IsBounded.Enum is_bounded = 3;

  // (Required) The id of the windowing strategy for this PCollection.
  string windowing_strategy_id = 4;

  // (Optional) Static display data for this PTransform application. If
  // there is none, or it is not relevant (such as use by the Fn API)
  // then it may be omitted.
  DisplayData display_data = 5;
}

// The payload for the primitive ParDo transform.
message ParDoPayload {

  // (Required) The SdkFunctionSpec of the DoFn.
  SdkFunctionSpec do_fn = 1;

  // (Required) Additional pieces of context the DoFn may require that
  // are not otherwise represented in the payload.
  // (may force runners to execute the ParDo differently)
  repeated Parameter parameters = 2;

  // (Optional) A mapping of local input names to side inputs, describing
  // the expected access pattern.
  map<string, SideInput> side_inputs = 3;

  // (Optional) A mapping of local state names to state specifications.
  map<string, StateSpec> state_specs = 4;

  // (Optional) A mapping of local timer names to timer specifications.
  map<string, TimerSpec> timer_specs = 5;

  // Whether the DoFn is splittable
  bool splittable = 6;
}

// Parameters that a UDF might require.
//
// The details of how a runner sends these parameters to the SDK harness
// are the subject of the Fn API.
//
// The details of how an SDK harness delivers them to the UDF is entirely
// up to the SDK. (for some SDKs there may be parameters that are not
// represented here if the runner doesn't need to do anything)
//
// Here, the parameters are simply indicators to the runner that they
// need to run the function a particular way.
//
// TODO: the evolution of the Fn API will influence what needs explicit
// representation here
message Parameter {
  Type.Enum type = 1;

  message Type {
    enum Enum {
      UNSPECIFIED = 0;
      WINDOW = 1;
      PIPELINE_OPTIONS = 2;
      RESTRICTION_TRACKER = 3;
    }
  }
}

message StateSpec {
  oneof spec {
    ValueStateSpec value_spec = 1;
    BagStateSpec bag_spec = 2;
    CombiningStateSpec combining_spec = 3;
    MapStateSpec map_spec = 4;
    SetStateSpec set_spec = 5;
  }
}

message ValueStateSpec {
  string coder_id = 1;
}

message BagStateSpec {
  string element_coder_id = 1;
}

message CombiningStateSpec {
  string accumulator_coder_id = 1;
  SdkFunctionSpec combine_fn = 2;
}

message MapStateSpec {
  string key_coder_id = 1;
  string value_coder_id = 2;
}

message SetStateSpec {
  string element_coder_id = 1;
}

message TimerSpec {
  TimeDomain.Enum time_domain = 1;
}

message IsBounded {
  enum Enum {
    UNSPECIFIED = 0;
    UNBOUNDED = 1;
    BOUNDED = 2;
  }
}

// The payload for the primitive Read transform.
message ReadPayload {

  // (Required) The SdkFunctionSpec of the source for this Read.
  SdkFunctionSpec source = 1;

  // (Required) Whether the source is bounded or unbounded
  IsBounded.Enum is_bounded = 2;

  // TODO: full audit of fields required by runners as opposed to SDK harness
}

// The payload for the WindowInto transform.
message WindowIntoPayload {

  // (Required) The SdkFunctionSpec of the WindowFn.
  SdkFunctionSpec window_fn = 1;
}

// The payload for the special-but-not-primitive Combine transform.
message CombinePayload {

  // (Required) The SdkFunctionSpec of the CombineFn.
  SdkFunctionSpec combine_fn = 1;

  // (Required) A reference to the Coder to use for accumulators of the CombineFn
  string accumulator_coder_id = 2;

  // (Required) Additional pieces of context the DoFn may require that
  // are not otherwise represented in the payload.
  // (may force runners to execute the ParDo differently)
  repeated Parameter parameters = 3;

  // (Optional) A mapping of local input names to side inputs, describing
  // the expected access pattern.
  map<string, SideInput> side_inputs = 4;
}

// The payload for the test-only primitive TestStream
message TestStreamPayload {

  // (Required) the coder for elements in the TestStream events
  string coder_id = 1;

  repeated Event events = 2;

  message Event {
    oneof event {
      AdvanceWatermark watermark_event = 1;
      AdvanceProcessingTime processing_time_event = 2;
      AddElements element_event = 3;
    }

    message AdvanceWatermark {
      int64 new_watermark = 1;
    }

    message AdvanceProcessingTime {
      int64 advance_duration = 1;
    }

    message AddElements {
      repeated TimestampedElement elements = 1;
    }
  }

  message TimestampedElement {
    bytes encoded_element = 1;
    int64 timestamp = 2;
  }
}
// The payload for the special-but-not-primitive WriteFiles transform.
message WriteFilesPayload {

  // (Required) The SdkFunctionSpec of the FileBasedSink.
  SdkFunctionSpec sink = 1;

  // (Required) The format function.
  SdkFunctionSpec format_function = 2;

  bool windowed_writes = 3;

  bool runner_determined_sharding = 4;

  map<string, SideInput> side_inputs = 5;
}

// A coder, the binary format for serialization and deserialization of data in
// a pipeline.
message Coder {

  // (Required) A specification for the coder, as a URN plus parameters. This
  // may be a cross-language agreed-upon format, or it may be a "custom coder"
  // that can only be used by a particular SDK. It does not include component
  // coders, as it is beneficial for these to be comprehensible to a runner
  // regardless of whether the binary format is agree-upon.
  SdkFunctionSpec spec = 1;

  // (Optional) If this coder is parametric, such as ListCoder(VarIntCoder),
  // this is a list of the components. In order for encodings to be identical,
  // the SdkFunctionSpec and all components must be identical, recursively.
  repeated string component_coder_ids = 2;
}

// A windowing strategy describes the window function, triggering, allowed
// lateness, and accumulation mode for a PCollection.
//
// TODO: consider inlining field on PCollection
message WindowingStrategy {

  // (Required) The SdkFunctionSpec of the UDF that assigns windows,
  // merges windows, and shifts timestamps before they are
  // combined according to the OutputTime.
  SdkFunctionSpec window_fn = 1;

  // (Required) Whether or not the window fn is merging.
  //
  // This knowledge is required for many optimizations.
  MergeStatus.Enum merge_status = 2;

  // (Required) The coder for the windows of this PCollection.
  string window_coder_id = 3;

  // (Required) The trigger to use when grouping this PCollection.
  Trigger trigger = 4;

  // (Required) The accumulation mode indicates whether new panes are a full
  // replacement for prior panes or whether they are deltas to be combined
  // with other panes (the combine should correspond to whatever the upstream
  // grouping transform is).
  AccumulationMode.Enum accumulation_mode = 5;

  // (Required) The OutputTime specifies, for a grouping transform, how to
  // compute the aggregate timestamp. The window_fn will first possibly shift
  // it later, then the OutputTime takes the max, min, or ignores it and takes
  // the end of window.
  //
  // This is actually only for input to grouping transforms, but since they
  // may be introduced in runner-specific ways, it is carried along with the
  // windowing strategy.
  OutputTime.Enum output_time = 6;

  // (Required) Indicate when output should be omitted upon window expiration.
  ClosingBehavior.Enum closing_behavior = 7;

  // (Required) The duration, in milliseconds, beyond the end of a window at
  // which the window becomes droppable.
  int64 allowed_lateness = 8;

  // (Required) Indicate whether empty on-time panes should be omitted.
  OnTimeBehavior.Enum OnTimeBehavior = 9;

  // (Required) Whether or not the window fn assigns inputs to exactly one window
  //
  // This knowledge is required for some optimizations
  bool assigns_to_one_window = 10;
}

// Whether or not a PCollection's WindowFn is non-merging, merging, or
// merging-but-already-merged, in which case a subsequent GroupByKey is almost
// always going to do something the user does not want
message MergeStatus {
  enum Enum {
    UNSPECIFIED = 0;

    // The WindowFn does not require merging.
    // Examples: global window, FixedWindows, SlidingWindows
    NON_MERGING = 1;

    // The WindowFn is merging and the PCollection has not had merging
    // performed.
    // Example: Sessions prior to a GroupByKey
    NEEDS_MERGE = 2;

    // The WindowFn is merging and the PCollection has had merging occur
    // already.
    // Example: Sessions after a GroupByKey
    ALREADY_MERGED = 3;
  }
}

// Whether or not subsequent outputs of aggregations should be entire
// replacement values or just the aggregation of inputs received since
// the prior output.
message AccumulationMode {
  enum Enum {
    UNSPECIFIED = 0;

    // The aggregation is discarded when it is output
    DISCARDING = 1;

    // The aggregation is accumulated across outputs
    ACCUMULATING = 2;
  }
}

// Controls whether or not an aggregating transform should output data
// when a window expires.
message ClosingBehavior {
  enum Enum {
    UNSPECIFIED = 0;

    // Emit output when a window expires, whether or not there has been
    // any new data since the last output.
    EMIT_ALWAYS = 1;

    // Only emit output when new data has arrives since the last output
    EMIT_IF_NONEMPTY = 2;
  }
}

// Controls whether or not an aggregating transform should output data
// when an on-time pane is empty.
message OnTimeBehavior {
  enum Enum {
    UNSPECIFIED = 0;

    // Always fire the on-time pane. Even if there is no new data since
    // the previous firing, an element will be produced.
    FIRE_ALWAYS = 1;

    // Only fire the on-time pane if there is new data since the previous firing.
    FIRE_IF_NONEMPTY = 2;
  }
}

// When a number of windowed, timestamped inputs are aggregated, the timestamp
// for the resulting output.
message OutputTime {
  enum Enum {
    UNSPECIFIED = 0;

    // The output has the timestamp of the end of the window.
    END_OF_WINDOW = 1;

    // The output has the latest timestamp of the input elements since
    // the last output.
    LATEST_IN_PANE = 2;

    // The output has the earliest timestamp of the input elements since
    // the last output.
    EARLIEST_IN_PANE = 3;
  }
}

// The different time domains in the Beam model.
message TimeDomain {
  enum Enum {
    UNSPECIFIED = 0;

    // Event time is time from the perspective of the data
    EVENT_TIME = 1;

    // Processing time is time from the perspective of the
    // execution of your pipeline
    PROCESSING_TIME = 2;

    // Synchronized processing time is the minimum of the
    // processing time of all pending elements.
    //
    // The "processing time" of an element refers to
    // the local processing time at which it was emitted
    SYNCHRONIZED_PROCESSING_TIME = 3;
  }
}

// A small DSL for expressing when to emit new aggregations
// from a GroupByKey or CombinePerKey
//
// A trigger is described in terms of when it is _ready_ to permit output.
message Trigger {

  // Ready when all subtriggers are ready.
  message AfterAll {
    repeated Trigger subtriggers = 1;
  }

  // Ready when any subtrigger is ready.
  message AfterAny {
    repeated Trigger subtriggers = 1;
  }

  // Starting with the first subtrigger, ready when the _current_ subtrigger
  // is ready. After output, advances the current trigger by one.
  message AfterEach {
    repeated Trigger subtriggers = 1;
  }

  // Ready after the input watermark is past the end of the window.
  //
  // May have implicitly-repeated subtriggers for early and late firings.
  // When the end of the window is reached, the trigger transitions between
  // the subtriggers.
  message AfterEndOfWindow {

    // (Optional) A trigger governing output prior to the end of the window.
    Trigger early_firings = 1;

    // (Optional) A trigger governing output after the end of the window.
    Trigger late_firings = 2;
  }

  // After input arrives, ready when the specified delay has passed.
  message AfterProcessingTime {

    // (Required) The transforms to apply to an arriving element's timestamp,
    // in order
    repeated TimestampTransform timestamp_transforms = 1;
  }

  // Ready whenever upstream processing time has all caught up with
  // the arrival time of an input element
  message AfterSynchronizedProcessingTime {
  }

  // The default trigger. Equivalent to Repeat { AfterEndOfWindow } but
  // specially denoted to indicate the user did not alter the triggering.
  message Default {
  }

  // Ready whenever the requisite number of input elements have arrived
  message ElementCount {
    int32 element_count = 1;
  }

  // Never ready. There will only be an ON_TIME output and a final
  // output at window expiration.
  message Never {
  }

  // Always ready. This can also be expressed as ElementCount(1) but
  // is more explicit.
  message Always {
  }

  // Ready whenever either of its subtriggers are ready, but finishes output
  // when the finally subtrigger fires.
  message OrFinally {

    // (Required) Trigger governing main output; may fire repeatedly.
    Trigger main = 1;

    // (Required) Trigger governing termination of output.
    Trigger finally = 2;
  }

  // Ready whenever the subtrigger is ready; resets state when the subtrigger
  // completes.
  message Repeat {
    // (Require) Trigger that is run repeatedly.
    Trigger subtrigger = 1;
  }

  // The full disjoint union of possible triggers.
  oneof trigger {
    AfterAll after_all = 1;
    AfterAny after_any = 2;
    AfterEach after_each = 3;
    AfterEndOfWindow after_end_of_window = 4;
    AfterProcessingTime after_processing_time = 5;
    AfterSynchronizedProcessingTime after_synchronized_processing_time = 6;
    Always always = 12;
    Default default = 7;
    ElementCount element_count = 8;
    Never never = 9;
    OrFinally or_finally = 10;
    Repeat repeat = 11;
  }
}

// A specification for a transformation on a timestamp.
//
// Primarily used by AfterProcessingTime triggers to transform
// the arrival time of input to a target time for firing.
message TimestampTransform {
  oneof timestamp_transform {
    Delay delay = 1;
    AlignTo align_to = 2;
  }

  message Delay {
    // (Required) The delay, in milliseconds.
    int64 delay_millis = 1;
  }

  message AlignTo {
    // (Required) A duration to which delays should be quantized
    // in milliseconds.
    int64 period = 3;

    // (Required) An offset from 0 for the quantization specified by
    // alignment_size, in milliseconds
    int64 offset = 4;
  }
}

// A specification for how to "side input" a PCollection.
message SideInput {
  // (Required) URN of the access pattern required by the `view_fn` to present
  // the desired SDK-specific interface to a UDF.
  //
  // This access pattern defines the SDK harness <-> Runner Harness RPC
  // interface for accessing a side input.
  //
  // The only access pattern intended for Beam, because of its superior
  // performance possibilities, is "urn:beam:sideinput:multimap" (or some such
  // URN)
  FunctionSpec access_pattern = 1;

  // (Required) The SdkFunctionSpec of the UDF that adapts a particular
  // access_pattern to a user-facing view type.
  //
  // For example, View.asSingleton() may include a `view_fn` that adapts a
  // specially-designed multimap to a single value per window.
  SdkFunctionSpec view_fn = 2;

  // (Required) The SdkFunctionSpec of the UDF that maps a main input window
  // to a side input window.
  //
  // For example, when the main input is in fixed windows of one hour, this
  // can specify that the side input should be accessed according to the day
  // in which that hour falls.
  SdkFunctionSpec window_mapping_fn = 3;
}

// An environment for executing UDFs. Generally an SDK container URL, but
// there can be many for a single SDK, for example to provide dependency
// isolation.
message Environment {

  // (Required) The URL of a container
  //
  // TODO: reconcile with Fn API's DockerContainer structure by
  // adding adequate metadata to know how to interpret the container
  string url = 1;
}

// A specification of a user defined function.
//
message SdkFunctionSpec {

  // (Required) A full specification of this function.
  FunctionSpec spec = 1;

  // (Required) Reference to an execution environment capable of
  // invoking this function.
  string environment_id = 2;
}

// A URN along with a parameter object whose schema is determined by the
// URN.
//
// This structure is reused in two distinct, but compatible, ways:
//
// 1. This can be a specification of the function over PCollections
//    that a PTransform computes.
// 2. This can be a specification of a user-defined function, possibly
//    SDK-specific. (external to this message must be adequate context
//    to indicate the environment in which the UDF can be understood).
//
// Though not explicit in this proto, there are two possibilities
// for the relationship of a runner to this specification that
// one should bear in mind:
//
// 1. The runner understands the URN. For example, it might be
//    a well-known URN like "urn:beam:transform:Top" or
//    "urn:beam:windowfn:FixedWindows" with
//    an agreed-upon payload (e.g. a number or duration,
//    respectively).
// 2. The runner does not understand the URN. It might be an
//    SDK specific URN such as "urn:beam:dofn:javasdk:1.0"
//    that indicates to the SDK what the payload is,
//    such as a serialized Java DoFn from a particular
//    version of the Beam Java SDK. The payload will often
//    then be an opaque message such as bytes in a
//    language-specific serialization format.
message FunctionSpec {

  // (Required) A URN that describes the accompanying payload.
  // For any URN that is not recognized (by whomever is inspecting
  // it) the parameter payload should be treated as opaque and
  // passed as-is.
  string urn = 1;

  // (Optional) The data specifying any parameters to the URN. If
  // the URN does not require any arguments, this may be omitted.
  bytes payload = 3;
}

// TODO: transfer javadoc here
message DisplayData {

  // (Required) The list of display data.
  repeated Item items = 1;

  // A complete identifier for a DisplayData.Item
  message Identifier {

    // (Required) The transform originating this display data.
    string transform_id = 1;

    // (Optional) The URN indicating the type of the originating transform,
    // if there is one.
    string transform_urn = 2;

    string key = 3;
  }

  // A single item of display data.
  message Item {
    // (Required)
    Identifier id = 1;

    // (Required)
    Type.Enum type = 2;

    // (Required)
    google.protobuf.Any value = 3;

    // (Optional)
    google.protobuf.Any short_value = 4;

    // (Optional)
    string label = 5;

    // (Optional)
    string link_url = 6;
  }

  message Type {
    enum Enum {
      UNSPECIFIED = 0;
      STRING = 1;
      INTEGER = 2;
      FLOAT = 3;
      BOOLEAN = 4;
      TIMESTAMP = 5;
      DURATION = 6;
      JAVA_CLASS = 7;
    }
  }
}
