# Supplementary material for: An efficient approach for low latency processing in stream data
Source: PeerJ Comput Sci. 2021 Mar 10;7:e426. doi: 10.7717/peerj-cs.426 (PMC7959664; doi:10.7717/peerj-cs.426)
Supplement: Supplemental Information 1 — The cloud script and related dataset [file peerj-cs-07-426-s001.zip › Code/apache-beam-2.4.0/NOTICE]

Apache Beam
Copyright 2016-2018 The Apache Software Foundation

This product includes software developed at
The Apache Software Foundation (http://www.apache.org/).

Based on source code originally developed by
Google (http://www.google.com/).

This product includes software developed at
Google (http://www.google.com/).
