# Supplementary material for: An efficient approach for low latency processing in stream data
Source: PeerJ Comput Sci. 2021 Mar 10;7:e426. doi: 10.7717/peerj-cs.426 (PMC7959664; doi:10.7717/peerj-cs.426)
Supplement: Supplemental Information 1 — The cloud script and related dataset [file peerj-cs-07-426-s001.zip › Code/apache-beam-2.4.0/pom.xml]

<?xml version="1.0" encoding="UTF-8"?>
<!--
    Licensed to the Apache Software Foundation (ASF) under one or more
    contributor license agreements.  See the NOTICE file distributed with
    this work for additional information regarding copyright ownership.
    The ASF licenses this file to You under the Apache License, Version 2.0
    (the "License"); you may not use this file except in compliance with
    the License.  You may obtain a copy of the License at

       http://www.apache.org/licenses/LICENSE-2.0

    Unless required by applicable law or agreed to in writing, software
    distributed under the License is distributed on an "AS IS" BASIS,
    WITHOUT WARRANTIES OR CONDITIONS OF ANY KIND, either express or implied.
    See the License for the specific language governing permissions and
    limitations under the License.
-->
<project xmlns="http://maven.apache.org/POM/4.0.0" xmlns:xsi="http://www.w3.org/2001/XMLSchema-instance" xsi:schemaLocation="http://maven.apache.org/POM/4.0.0 http://maven.apache.org/xsd/maven-4.0.0.xsd">

  <modelVersion>4.0.0</modelVersion>

  <parent>
    <groupId>org.apache</groupId>
    <artifactId>apache</artifactId>
    <version>19</version>
  </parent>

  <groupId>org.apache.beam</groupId>
  <artifactId>beam-parent</artifactId>
  <name>Apache Beam :: Parent</name>
  <description>Apache Beam provides a simple, Java-based interface
  for processing virtually any size data. This artifact includes the parent POM
  for other Beam artifacts.</description>
  <url>http://beam.apache.org/</url>
  <inceptionYear>2016</inceptionYear>

  <version>2.4.0</version>

  <licenses>
    <license>
      <name>Apache License, Version 2.0</name>
      <url>http://www.apache.org/licenses/LICENSE-2.0.txt</url>
      <distribution>repo</distribution>
    </license>
  </licenses>

  <scm>
    <connection>scm:git:https://gitbox.apache.org/repos/asf/beam.git</connection>
    <developerConnection>scm:git:https://gitbox.apache.org/repos/asf/beam.git</developerConnection>
    <url>https://gitbox.apache.org/repos/asf?p=beam.git;a=summary</url>
    <tag>v2.4.0-RC3</tag>
  </scm>

  <issueManagement>
    <system>jira</system>
    <url>https://issues.apache.org/jira/browse/BEAM</url>
  </issueManagement>

  <mailingLists>
    <mailingList>
      <name>Beam Dev</name>
      <subscribe>dev-subscribe@beam.apache.org</subscribe>
      <unsubscribe>dev-unsubscribe@beam.apache.org</unsubscribe>
      <post>dev@beam.apache.org</post>
      <archive>http://www.mail-archive.com/dev%beam.apache.org</archive>
    </mailingList>
    <mailingList>
      <name>Beam User</name>
      <subscribe>user-subscribe@beam.apache.org</subscribe>
      <unsubscribe>user-unsubscribe@beam.apache.org</unsubscribe>
      <post>user@beam.apache.org</post>
      <archive>http://www.mail-archive.com/user%beam.apache.org</archive>
    </mailingList>
    <mailingList>
      <name>Beam Commits</name>
      <subscribe>commits-subscribe@beam.apache.org</subscribe>
      <unsubscribe>commits-unsubscribe@beam.apache.org</unsubscribe>
      <post>commits@beam.apache.org</post>
      <archive>http://www.mail-archive.com/commits%beam.apache.org</archive>
    </mailingList>
  </mailingLists>

  <developers>
    <developer>
      <name>The Apache Beam Team</name>
      <email>dev@beam.apache.org</email>
      <url>http://beam.apache.org</url>
      <organization>Apache Software Foundation</organization>
      <organizationUrl>http://www.apache.org</organizationUrl>
    </developer>
  </developers>

  <properties>
    <project.build.sourceEncoding>UTF-8</project.build.sourceEncoding>
    <external.build.directory>${project.basedir}/target</external.build.directory>
    <beam.javadoc_opts>-Xdoclint:all -Xdoclint:-missing</beam.javadoc_opts>

    <!-- Disable integration tests by default -->
    <skipITs>true</skipITs>

    <!-- Do not add additional surefire arguments by default -->
    <beamSurefireArgline />

    <!-- If updating dependencies, please update any relevant javadoc offlineLinks -->
    <apache.commons.compress.version>1.14</apache.commons.compress.version>
    <apache.commons.lang.version>3.6</apache.commons.lang.version>
    <apache.commons.text.version>1.1</apache.commons.text.version>
    <apex.kryo.version>2.24.0</apex.kryo.version>
    <api-common.version>1.0.0-rc2</api-common.version>
    <args4j.version>2.33</args4j.version>
    <avro.version>1.8.2</avro.version>
    <bigquery.version>v2-rev374-1.22.0</bigquery.version>
    <bigtable.version>1.0.0</bigtable.version>
    <bigtable.proto.version>1.0.0-pre3</bigtable.proto.version>
    <cloudresourcemanager.version>v1-rev6-1.22.0</cloudresourcemanager.version>
    <pubsubgrpc.version>0.1.18</pubsubgrpc.version>
    <clouddebugger.version>v2-rev8-1.22.0</clouddebugger.version>
    <dataflow.version>v1b3-rev221-1.22.0</dataflow.version>
    <dataflow.proto.version>0.5.160222</dataflow.proto.version>
    <datastore.client.version>1.4.0</datastore.client.version>
    <datastore.proto.version>1.3.0</datastore.proto.version>
    <google-api-common.version>1.0.0-rc2</google-api-common.version>
    <google-auto-service.version>1.0-rc2</google-auto-service.version>
    <google-auto-value.version>1.5.3</google-auto-value.version>
    <google-auth.version>0.7.1</google-auth.version>
    <google-clients.version>1.22.0</google-clients.version>
    <google-cloud-bigdataoss.version>1.4.5</google-cloud-bigdataoss.version>
    <google-cloud-core.version>1.0.2</google-cloud-core.version>
    <google-cloud-dataflow-java-proto-library-all.version>0.5.160304</google-cloud-dataflow-java-proto-library-all.version>
    <guava.version>20.0</guava.version>
    <grpc.version>1.2.0</grpc.version>
    <grpc-google-common-protos.version>0.1.9</grpc-google-common-protos.version>
    <!--
      This is the version of Hadoop used to compile the module that depend on Hadoop.
      This dependency is defined with a provided scope.
      Users must supply their own Hadoop version at runtime.
    -->
    <hadoop.version>2.7.3</hadoop.version>
    <hamcrest.version>1.3</hamcrest.version>
    <jackson.version>2.8.9</jackson.version>
    <findbugs.version>3.0.1</findbugs.version>
    <findbugs.annotations.version>1.3.9-1</findbugs.annotations.version>
    <joda.version>2.4</joda.version>
    <junit.version>4.12</junit.version>
    <mockito.version>1.9.5</mockito.version>
    <netty.version>4.1.8.Final</netty.version>
    <netty.tcnative.version>1.1.33.Fork26</netty.tcnative.version>
    <protobuf.version>3.2.0</protobuf.version>
    <pubsub.version>v1-rev10-1.22.0</pubsub.version>
    <slf4j.version>1.7.25</slf4j.version>
    <spanner.version>0.20.0b-beta</spanner.version>
    <spark.version>2.2.1</spark.version>
    <spring.version>4.3.5.RELEASE</spring.version>
    <stax2.version>3.1.4</stax2.version>
    <storage.version>v1-rev71-1.22.0</storage.version>
    <woodstox.version>4.4.1</woodstox.version>
    <spring.version>4.3.5.RELEASE</spring.version>
    <snappy-java.version>1.1.4</snappy-java.version>
    <kafka.clients.version>1.0.0</kafka.clients.version>
    <commons.csv.version>1.4</commons.csv.version>

    <apache-rat-plugin.version>0.12</apache-rat-plugin.version>
    <os-maven-plugin.version>1.5.0.Final</os-maven-plugin.version>
    <groovy-maven-plugin.version>2.0</groovy-maven-plugin.version>
    <license-maven-plugin.version>1.14</license-maven-plugin.version>
    <maven-surefire-plugin.version>2.20.1</maven-surefire-plugin.version>
    <maven-failsafe-plugin.version>2.20.1</maven-failsafe-plugin.version>
    <maven-compiler-plugin.version>3.7.0</maven-compiler-plugin.version>
    <maven-dependency-plugin.version>3.0.2</maven-dependency-plugin.version>
    <maven-enforcer-plugin.version>3.0.0-M1</maven-enforcer-plugin.version>
    <extra-enforcer-rules.version>1.0-beta-7</extra-enforcer-rules.version>
    <maven-exec-plugin.version>1.6.0</maven-exec-plugin.version>
    <maven-gpg-plugin.version>1.6</maven-gpg-plugin.version>
    <maven-jar-plugin.version>3.0.2</maven-jar-plugin.version>
    <maven-javadoc-plugin.version>3.0.0-M1</maven-javadoc-plugin.version>
    <maven-license-plugin.version>1.14</maven-license-plugin.version>
    <maven-resources-plugin.version>3.0.2</maven-resources-plugin.version>
    <maven-shade-plugin.version>3.1.0</maven-shade-plugin.version>
    <reproducible-build-maven-plugin.version>0.4</reproducible-build-maven-plugin.version>
    <maven-assembly-plugin.version>3.1.0</maven-assembly-plugin.version>
    <plexus-compiler-java-errorprone.version>2.8.2</plexus-compiler-java-errorprone.version>
    <error_prone_core.version>2.2.0</error_prone_core.version>

    <compiler.error.flag>-Werror</compiler.error.flag>
    <compiler.default.pkginfo.flag>-Xpkginfo:always</compiler.default.pkginfo.flag>
    <compiler.default.exclude>nothing</compiler.default.exclude>
    <gax-grpc.version>0.20.0</gax-grpc.version>

    <!-- standard binary for kubectl -->
    <kubectl>kubectl</kubectl>
    <!-- the standard location for kubernete's config file -->
    <kubeconfig>${user.home}/.kube/config</kubeconfig>

    <!-- For container builds, override to push containers to any registry -->
    <docker-repository-root>${user.name}-docker-apache.bintray.io/beam</docker-repository-root>

    <!-- Default skipping -->
    <rat.skip>true</rat.skip>
  </properties>

  <packaging>pom</packaging>

  <modules>
    <!-- sdks/java/build-tools has project-wide configuration. To make these available
      in all modules, link it directly to the parent pom.xml. -->
    <module>sdks/java/build-tools</module>
    <module>model</module>
    <module>sdks</module>
    <module>runners</module>
    <module>examples</module>
    <!-- sdks/java/javadoc builds project-wide Javadoc. It has to run last. -->
    <module>sdks/java/javadoc</module>
  </modules>

  <profiles>
    <!-- A global profile defined for all modules for release-level verification.
      Optional processes such as building source and javadoc should be limited
      to this profile. -->
    <profile>
      <id>release</id>
      <build>
        <plugins>
          <!-- Create a source-release artifact that contains the fully buildable
          project directory source structure. This is the artifact which is the
          official subject of any release vote. -->
          <plugin>
            <groupId>org.apache.maven.plugins</groupId>
            <artifactId>maven-assembly-plugin</artifactId>
            <executions>
              <execution>
                <id>source-release-assembly</id>
                <phase>package</phase>
                <goals>
                  <goal>single</goal>
                </goals>
                <configuration>
                  <runOnlyAtExecutionRoot>true</runOnlyAtExecutionRoot>
                  <descriptors>
                    <descriptor>assembly.xml</descriptor>
                  </descriptors>
                  <tarLongFileMode>gnu</tarLongFileMode>
                </configuration>
              </execution>
            </executions>
          </plugin>
          <!-- We want to deploy the artifact to a staging location for perusal -->
          <plugin>
            <inherited>true</inherited>
            <groupId>org.apache.maven.plugins</groupId>
            <artifactId>maven-deploy-plugin</artifactId>
            <configuration>
              <updateReleaseInfo>true</updateReleaseInfo>
            </configuration>
          </plugin>
          <plugin>
            <groupId>org.apache.maven.plugins</groupId>
            <artifactId>maven-source-plugin</artifactId>
            <executions>
              <execution>
                <id>attach-sources</id>
                <phase>package</phase>
                <goals>
                  <goal>jar-no-fork</goal>
                </goals>
              </execution>
              <execution>
                <id>attach-test-sources</id>
                <phase>package</phase>
                <goals>
                  <goal>test-jar-no-fork</goal>
                </goals>
              </execution>
            </executions>
          </plugin>
          <plugin>
            <groupId>org.apache.maven.plugins</groupId>
            <artifactId>maven-javadoc-plugin</artifactId>
            <executions>
              <execution>
                <id>attach-javadocs</id>
                <phase>package</phase>
                <goals>
                  <goal>jar</goal>
                </goals>
              </execution>
            </executions>
          </plugin>
          <plugin>
            <groupId>org.apache.rat</groupId>
            <artifactId>apache-rat-plugin</artifactId>
            <configuration>
              <skip>false</skip>
            </configuration>
          </plugin>
          <plugin>
            <groupId>io.github.zlika</groupId>
            <artifactId>reproducible-build-maven-plugin</artifactId>
          </plugin>
        </plugins>

        <pluginManagement>
          <plugins>
            <plugin>
              <groupId>org.apache.maven.plugins</groupId>
              <artifactId>maven-resources-plugin</artifactId>
              <version>${maven-resources-plugin.version}</version>
            </plugin>
          </plugins>
        </pluginManagement>
      </build>
    </profile>

    <profile>
      <id>sign</id>
      <build>
        <plugins>
          <!-- We want to sign the artifacts, POM, and all attached artifacts -->
          <plugin>
            <groupId>org.apache.maven.plugins</groupId>
            <artifactId>maven-gpg-plugin</artifactId>
            <version>${maven-gpg-plugin.version}</version>
            <executions>
              <execution>
                <id>sign-release-artifacts</id>
                <goals>
                  <goal>sign</goal>
                </goals>
              </execution>
            </executions>
          </plugin>
        </plugins>
      </build>
    </profile>

    <profile>
      <id>eclipse-jdt</id>
      <properties>
        <!-- Tycho doesn't support -Werror -->
        <compiler.error.flag>-Xlint:all</compiler.error.flag>
      </properties>
      <build>
        <pluginManagement>
          <plugins>
            <plugin>
              <artifactId>maven-compiler-plugin</artifactId>
              <configuration>
                <compilerId>jdt</compilerId>
              </configuration>
              <dependencies>
                <dependency>
                  <groupId>org.eclipse.tycho</groupId>
                  <artifactId>tycho-compiler-jdt</artifactId>
                  <version>1.0.0</version>
                </dependency>
              </dependencies>
            </plugin>
          </plugins>
        </pluginManagement>
      </build>
    </profile>

    <profile>
      <id>errorprone</id>
      <build>
        <plugins>
          <!-- Turn on Error Prone -->
          <plugin>
            <groupId>org.apache.maven.plugins</groupId>
            <artifactId>maven-compiler-plugin</artifactId>
            <configuration>
              <compilerId>javac-with-errorprone</compilerId>
              <forceJavacCompilerUse>true</forceJavacCompilerUse>
              <showWarnings>true</showWarnings>
            </configuration>
            <dependencies>
              <dependency>
                <groupId>org.codehaus.plexus</groupId>
                <artifactId>plexus-compiler-javac-errorprone</artifactId>
		<version>${plexus-compiler-java-errorprone.version}</version>
              </dependency>
              <!-- override plexus-compiler-javac-errorprone's dependency on
                   Error Prone with the latest version -->
              <dependency>
                <groupId>com.google.errorprone</groupId>
                <artifactId>error_prone_core</artifactId>
		<version>${error_prone_core.version}</version>
              </dependency>
            </dependencies>
          </plugin>
        </plugins>
      </build>
    </profile>

    <profile>
      <id>build-containers</id>
      <build>
        <!-- TODO(BEAM-2878): enable container build for releases -->
        <pluginManagement>
          <plugins>
            <plugin>
              <groupId>com.spotify</groupId>
              <artifactId>dockerfile-maven-plugin</artifactId>
              <executions>
                <execution>
                  <id>default</id>
                  <goals>
                    <goal>build</goal>
                  </goals>
                  <configuration>
                    <noCache>true</noCache>
                  </configuration>
                </execution>
              </executions>
            </plugin>
          </plugins>
        </pluginManagement>
      </build>
    </profile>

    <profile>
      <id>java-9</id>
      <activation>
        <jdk>9</jdk>
      </activation>
      <properties>
        <!-- TODO Enable supported plugins once their issues are fixed -->
        <findbugs.skip>true</findbugs.skip>
        <maven.javadoc.skip>true</maven.javadoc.skip>
        <mdep.analyze.skip>true</mdep.analyze.skip>
        <!--
          maven surefire plugin automatically adds the java.se.ee module, we
          overwrite it to ensure we use the minimum set of modules.
        -->
        <beamSurefireArgline>--add-modules java.base</beamSurefireArgline>
      </properties>
      <build>
        <plugins>
          <plugin>
            <groupId>org.apache.maven.plugins</groupId>
            <artifactId>maven-compiler-plugin</artifactId>
            <configuration>
              <release>9</release>
              <showWarnings>true</showWarnings>
            </configuration>
          </plugin>
          <plugin>
            <groupId>org.apache.maven.plugins</groupId>
            <artifactId>maven-enforcer-plugin</artifactId>
            <executions>
              <execution>
                <id>enforce</id>
                <goals>
                  <goal>enforce</goal>
                </goals>
                <configuration>
                  <rules>
                    <enforceBytecodeVersion>
                      <maxJdkVersion>9</maxJdkVersion>
                    </enforceBytecodeVersion>
                  </rules>
                </configuration>
              </execution>
            </executions>
          </plugin>
        </plugins>
      </build>
      <dependencies>
        <dependency>
          <groupId>javax.annotation</groupId>
          <artifactId>javax.annotation-api</artifactId>
          <version>1.3.1</version>
        </dependency>
      </dependencies>
    </profile>
  </profiles>

  <dependencyManagement>
    <dependencies>
      <dependency>
        <groupId>org.apache.beam</groupId>
        <artifactId>beam-model-pipeline</artifactId>
        <version>${project.version}</version>
      </dependency>

      <dependency>
        <groupId>org.apache.beam</groupId>
        <artifactId>beam-model-job-management</artifactId>
        <version>${project.version}</version>
      </dependency>

      <dependency>
        <groupId>org.apache.beam</groupId>
        <artifactId>beam-model-fn-execution</artifactId>
        <version>${project.version}</version>
      </dependency>

      <dependency>
        <groupId>org.apache.beam</groupId>
        <artifactId>beam-model-fn-execution</artifactId>
        <version>${project.version}</version>
        <type>test-jar</type>
      </dependency>

      <dependency>
        <groupId>org.apache.beam</groupId>
        <artifactId>beam-sdks-java-core</artifactId>
        <version>${project.version}</version>
      </dependency>

      <dependency>
        <groupId>org.apache.beam</groupId>
        <artifactId>beam-sdks-java-extensions-google-cloud-platform-core</artifactId>
        <version>${project.version}</version>
      </dependency>

      <dependency>
        <groupId>org.apache.beam</groupId>
        <artifactId>beam-sdks-java-extensions-google-cloud-platform-core</artifactId>
        <classifier>tests</classifier>
        <version>${project.version}</version>
      </dependency>

      <dependency>
        <groupId>org.apache.beam</groupId>
        <artifactId>beam-sdks-java-extensions-join-library</artifactId>
        <version>${project.version}</version>
      </dependency>

      <dependency>
        <groupId>org.apache.beam</groupId>
        <artifactId>beam-sdks-java-extensions-json-jackson</artifactId>
        <version>${project.version}</version>
      </dependency>

      <dependency>
        <groupId>org.apache.beam</groupId>
        <artifactId>beam-sdks-java-extensions-protobuf</artifactId>
        <version>${project.version}</version>
      </dependency>

      <dependency>
        <groupId>org.apache.beam</groupId>
        <artifactId>beam-sdks-java-extensions-sketching</artifactId>
        <version>${project.version}</version>
      </dependency>

      <dependency>
        <groupId>org.apache.beam</groupId>
        <artifactId>beam-sdks-java-extensions-sorter</artifactId>
        <version>${project.version}</version>
      </dependency>

      <dependency>
        <groupId>org.apache.beam</groupId>
        <artifactId>beam-sdks-java-extensions-sql</artifactId>
        <version>${project.version}</version>
      </dependency>

      <dependency>
        <groupId>org.apache.beam</groupId>
        <artifactId>beam-sdks-java-fn-execution</artifactId>
        <version>${project.version}</version>
      </dependency>

      <dependency>
        <groupId>org.apache.beam</groupId>
        <artifactId>beam-sdks-java-fn-execution</artifactId>
        <version>${project.version}</version>
        <type>test-jar</type>
      </dependency>

      <dependency>
        <groupId>org.apache.beam</groupId>
        <artifactId>beam-sdks-java-harness</artifactId>
        <version>${project.version}</version>
      </dependency>

      <dependency>
        <groupId>org.apache.beam</groupId>
        <artifactId>beam-sdks-java-io-common</artifactId>
        <version>${project.version}</version>
      </dependency>

      <dependency>
        <groupId>org.apache.beam</groupId>
        <artifactId>beam-sdks-java-io-common</artifactId>
        <classifier>tests</classifier>
        <version>${project.version}</version>
      </dependency>

      <dependency>
        <groupId>org.apache.beam</groupId>
        <artifactId>beam-sdks-java-io-amazon-web-services</artifactId>
        <version>${project.version}</version>
      </dependency>

      <dependency>
        <groupId>org.apache.beam</groupId>
        <artifactId>beam-sdks-java-io-amqp</artifactId>
        <version>${project.version}</version>
      </dependency>

      <dependency>
        <groupId>org.apache.beam</groupId>
        <artifactId>beam-sdks-java-io-cassandra</artifactId>
        <version>${project.version}</version>
      </dependency>

      <dependency>
        <groupId>org.apache.beam</groupId>
        <artifactId>beam-sdks-java-io-elasticsearch</artifactId>
        <version>${project.version}</version>
      </dependency>

      <dependency>
        <groupId>org.apache.beam</groupId>
        <artifactId>beam-sdks-java-io-elasticsearch-tests-2</artifactId>
        <version>${project.version}</version>
        <scope>test</scope>
      </dependency>

      <dependency>
        <groupId>org.apache.beam</groupId>
        <artifactId>beam-sdks-java-io-elasticsearch-tests-5</artifactId>
        <version>${project.version}</version>
        <scope>test</scope>
      </dependency>

      <dependency>
        <groupId>org.apache.beam</groupId>
        <artifactId>beam-sdks-java-io-elasticsearch-tests-common</artifactId>
        <version>${project.version}</version>
        <scope>test</scope>
        <classifier>tests</classifier>
      </dependency>

      <dependency>
        <groupId>org.apache.beam</groupId>
        <artifactId>beam-sdks-java-io-google-cloud-platform</artifactId>
        <version>${project.version}</version>
      </dependency>

      <dependency>
        <groupId>org.apache.beam</groupId>
        <artifactId>beam-sdks-java-io-google-cloud-platform</artifactId>
        <classifier>tests</classifier>
        <version>${project.version}</version>
      </dependency>

      <dependency>
        <groupId>org.apache.beam</groupId>
        <artifactId>beam-sdks-java-io-hadoop-common</artifactId>
        <version>${project.version}</version>
      </dependency>

      <dependency>
        <groupId>org.apache.beam</groupId>
        <artifactId>beam-sdks-java-io-hadoop-file-system</artifactId>
        <version>${project.version}</version>
      </dependency>

      <dependency>
        <groupId>org.apache.beam</groupId>
        <artifactId>beam-sdks-java-io-hadoop-input-format</artifactId>
        <version>${project.version}</version>
      </dependency>

      <dependency>
        <groupId>org.apache.beam</groupId>
        <artifactId>beam-sdks-java-io-hbase</artifactId>
        <version>${project.version}</version>
      </dependency>

      <dependency>
        <groupId>org.apache.beam</groupId>
        <artifactId>beam-sdks-java-io-hcatalog</artifactId>
        <version>${project.version}</version>
      </dependency>

      <dependency>
        <groupId>org.apache.beam</groupId>
        <artifactId>beam-sdks-java-io-jdbc</artifactId>
        <version>${project.version}</version>
      </dependency>

      <dependency>
        <groupId>org.apache.beam</groupId>
        <artifactId>beam-sdks-java-io-jms</artifactId>
        <version>${project.version}</version>
      </dependency>

      <dependency>
        <groupId>org.apache.beam</groupId>
        <artifactId>beam-sdks-java-io-kafka</artifactId>
        <version>${project.version}</version>
      </dependency>

      <dependency>
        <groupId>org.apache.beam</groupId>
        <artifactId>beam-sdks-java-io-kinesis</artifactId>
        <version>${project.version}</version>
      </dependency>

      <dependency>
        <groupId>org.apache.beam</groupId>
        <artifactId>beam-sdks-java-io-mongodb</artifactId>
        <version>${project.version}</version>
      </dependency>

      <dependency>
        <groupId>org.apache.beam</groupId>
        <artifactId>beam-sdks-java-io-mqtt</artifactId>
        <version>${project.version}</version>
      </dependency>

      <dependency>
        <groupId>org.apache.beam</groupId>
        <artifactId>beam-sdks-java-io-redis</artifactId>
        <version>${project.version}</version>
      </dependency>

      <dependency>
        <groupId>org.apache.beam</groupId>
        <artifactId>beam-sdks-java-io-solr</artifactId>
        <version>${project.version}</version>
      </dependency>

      <dependency>
        <groupId>org.apache.beam</groupId>
        <artifactId>beam-sdks-java-io-tika</artifactId>
        <version>${project.version}</version>
      </dependency>

      <dependency>
        <groupId>org.apache.beam</groupId>
        <artifactId>beam-sdks-java-io-xml</artifactId>
        <version>${project.version}</version>
      </dependency>

      <dependency>
        <groupId>org.apache.beam</groupId>
        <artifactId>beam-runners-core-construction-java</artifactId>
        <version>${project.version}</version>
      </dependency>

      <dependency>
        <groupId>org.apache.beam</groupId>
        <artifactId>beam-runners-core-java</artifactId>
        <version>${project.version}</version>
      </dependency>

      <dependency>
        <groupId>org.apache.beam</groupId>
        <artifactId>beam-runners-core-java</artifactId>
        <version>${project.version}</version>
        <type>test-jar</type>
      </dependency>

      <dependency>
        <groupId>org.apache.beam</groupId>
        <artifactId>beam-runners-java-fn-execution</artifactId>
        <version>${project.version}</version>
      </dependency>

      <dependency>
        <groupId>org.apache.beam</groupId>
        <artifactId>beam-runners-reference-java</artifactId>
        <version>${project.version}</version>
      </dependency>

      <dependency>
        <groupId>org.apache.beam</groupId>
        <artifactId>beam-runners-reference-job-orchestrator</artifactId>
        <version>${project.version}</version>
      </dependency>

      <dependency>
        <groupId>org.apache.beam</groupId>
        <artifactId>beam-local-artifact-service-java</artifactId>
        <version>${project.version}</version>
      </dependency>

      <dependency>
        <groupId>org.apache.beam</groupId>
        <artifactId>beam-runners-local-java-core</artifactId>
        <version>${project.version}</version>
      </dependency>

      <dependency>
        <groupId>org.apache.beam</groupId>
        <artifactId>beam-runners-direct-java</artifactId>
        <version>${project.version}</version>
      </dependency>

      <dependency>
        <groupId>org.apache.beam</groupId>
        <artifactId>beam-runners-google-cloud-dataflow-java</artifactId>
        <version>${project.version}</version>
      </dependency>

      <dependency>
        <groupId>org.apache.beam</groupId>
        <artifactId>beam-runners-spark</artifactId>
        <version>${project.version}</version>
      </dependency>

      <dependency>
        <groupId>org.apache.beam</groupId>
        <artifactId>beam-runners-flink_2.11</artifactId>
        <version>${project.version}</version>
      </dependency>

      <dependency>
        <groupId>org.apache.beam</groupId>
        <artifactId>beam-runners-apex</artifactId>
        <version>${project.version}</version>
      </dependency>

      <dependency>
        <groupId>org.apache.beam</groupId>
        <artifactId>beam-runners-gearpump</artifactId>
        <version>${project.version}</version>
      </dependency>

      <dependency>
        <groupId>org.apache.beam</groupId>
        <artifactId>beam-examples-java</artifactId>
        <version>${project.version}</version>
      </dependency>

      <dependency>
        <groupId>org.apache.commons</groupId>
        <artifactId>commons-compress</artifactId>
        <version>${apache.commons.compress.version}</version>
      </dependency>

      <dependency>
        <groupId>org.apache.commons</groupId>
        <artifactId>commons-lang3</artifactId>
        <version>${apache.commons.lang.version}</version>
      </dependency>

      <dependency>
        <groupId>org.apache.commons</groupId>
        <artifactId>commons-text</artifactId>
        <version>${apache.commons.text.version}</version>
      </dependency>

      <dependency>
        <groupId>io.grpc</groupId>
        <artifactId>grpc-all</artifactId>
        <version>${grpc.version}</version>
        <exclusions>
          <exclusion>
            <groupId>com.google.protobuf</groupId>
            <artifactId>protobuf-lite</artifactId>
          </exclusion>
        </exclusions>
      </dependency>

      <dependency>
        <groupId>io.grpc</groupId>
        <artifactId>grpc-auth</artifactId>
        <version>${grpc.version}</version>
      </dependency>

      <dependency>
        <groupId>io.grpc</groupId>
        <artifactId>grpc-core</artifactId>
        <version>${grpc.version}</version>
      </dependency>

      <dependency>
        <groupId>io.grpc</groupId>
        <artifactId>grpc-protobuf</artifactId>
        <version>${grpc.version}</version>
      </dependency>

      <dependency>
        <groupId>io.grpc</groupId>
        <artifactId>grpc-protobuf-lite</artifactId>
        <version>${grpc.version}</version>
        <exclusions>
          <exclusion>
            <groupId>com.google.protobuf</groupId>
            <artifactId>protobuf-lite</artifactId>
          </exclusion>
        </exclusions>
      </dependency>

      <dependency>
        <groupId>io.grpc</groupId>
        <artifactId>grpc-netty</artifactId>
        <version>${grpc.version}</version>
      </dependency>

      <dependency>
        <groupId>io.grpc</groupId>
        <artifactId>grpc-stub</artifactId>
        <version>${grpc.version}</version>
      </dependency>

      <dependency>
        <groupId>com.google.api</groupId>
        <artifactId>api-common</artifactId>
        <version>${google-api-common.version}</version>
      </dependency>

      <dependency>
        <groupId>com.google.api</groupId>
        <artifactId>gax-grpc</artifactId>
        <version>${gax-grpc.version}</version>
      </dependency>

      <dependency>
        <groupId>com.google.api-client</groupId>
        <artifactId>google-api-client</artifactId>
        <version>${google-clients.version}</version>
        <exclusions>
          <exclusion>
            <groupId>com.google.guava</groupId>
            <artifactId>guava-jdk5</artifactId>
          </exclusion>
        </exclusions>
      </dependency>

      <dependency>
        <groupId>com.google.api-client</groupId>
        <artifactId>google-api-client-jackson2</artifactId>
        <version>${google-clients.version}</version>
        <exclusions>
          <exclusion>
            <groupId>com.google.guava</groupId>
            <artifactId>guava-jdk5</artifactId>
          </exclusion>
        </exclusions>
      </dependency>

      <dependency>
        <groupId>com.google.api-client</groupId>
        <artifactId>google-api-client-java6</artifactId>
        <version>${google-clients.version}</version>
        <exclusions>
          <exclusion>
            <groupId>com.google.guava</groupId>
            <artifactId>guava-jdk5</artifactId>
          </exclusion>
        </exclusions>
      </dependency>

      <dependency>
        <groupId>com.google.oauth-client</groupId>
        <artifactId>google-oauth-client</artifactId>
        <version>${google-clients.version}</version>
        <exclusions>
          <exclusion>
            <groupId>com.google.guava</groupId>
            <artifactId>guava-jdk5</artifactId>
          </exclusion>
        </exclusions>
      </dependency>

      <dependency>
        <groupId>com.google.oauth-client</groupId>
        <artifactId>google-oauth-client-java6</artifactId>
        <version>${google-clients.version}</version>
        <exclusions>
          <exclusion>
            <groupId>com.google.guava</groupId>
            <artifactId>guava-jdk5</artifactId>
          </exclusion>
        </exclusions>
      </dependency>

      <dependency>
        <groupId>com.google.http-client</groupId>
        <artifactId>google-http-client</artifactId>
        <version>${google-clients.version}</version>
        <exclusions>
          <exclusion>
            <groupId>com.google.guava</groupId>
            <artifactId>guava-jdk5</artifactId>
          </exclusion>
        </exclusions>
      </dependency>

      <dependency>
        <groupId>com.google.http-client</groupId>
        <artifactId>google-http-client-jackson</artifactId>
        <version>${google-clients.version}</version>
        <exclusions>
          <exclusion>
            <groupId>com.google.guava</groupId>
            <artifactId>guava-jdk5</artifactId>
          </exclusion>
          <exclusion>
            <groupId>org.codehaus.jackson</groupId>
            <artifactId>jackson-core-asl</artifactId>
          </exclusion>
        </exclusions>
      </dependency>

      <dependency>
        <groupId>com.google.http-client</groupId>
        <artifactId>google-http-client-jackson2</artifactId>
        <version>${google-clients.version}</version>
        <exclusions>
          <exclusion>
            <groupId>com.google.guava</groupId>
            <artifactId>guava-jdk5</artifactId>
          </exclusion>
        </exclusions>
      </dependency>

      <dependency>
        <groupId>com.google.http-client</groupId>
        <artifactId>google-http-client-protobuf</artifactId>
        <version>${google-clients.version}</version>
        <exclusions>
          <exclusion>
            <groupId>com.google.guava</groupId>
            <artifactId>guava-jdk5</artifactId>
          </exclusion>
        </exclusions>
      </dependency>

      <dependency>
        <groupId>com.google.auth</groupId>
        <artifactId>google-auth-library-credentials</artifactId>
        <version>${google-auth.version}</version>
      </dependency>

      <dependency>
        <groupId>com.google.auth</groupId>
        <artifactId>google-auth-library-oauth2-http</artifactId>
        <version>${google-auth.version}</version>
        <exclusions>
          <!-- Exclude an old version of guava that is being pulled in by a transitive
            dependency of google-api-client -->
          <exclusion>
            <groupId>com.google.guava</groupId>
            <artifactId>guava-jdk5</artifactId>
          </exclusion>
        </exclusions>
      </dependency>

      <dependency>
        <groupId>com.google.apis</groupId>
        <artifactId>google-api-services-bigquery</artifactId>
        <version>${bigquery.version}</version>
        <exclusions>
          <exclusion>
            <groupId>com.google.guava</groupId>
            <artifactId>guava-jdk5</artifactId>
          </exclusion>
        </exclusions>
      </dependency>

      <dependency>
        <groupId>com.google.apis</groupId>
        <artifactId>google-api-services-cloudresourcemanager</artifactId>
        <version>${cloudresourcemanager.version}</version>
        <exclusions>
          <exclusion>
            <groupId>com.google.guava</groupId>
            <artifactId>guava-jdk5</artifactId>
          </exclusion>
        </exclusions>
      </dependency>

      <dependency>
        <groupId>com.google.apis</groupId>
        <artifactId>google-api-services-pubsub</artifactId>
        <version>${pubsub.version}</version>
        <exclusions>
          <exclusion>
            <groupId>com.google.guava</groupId>
            <artifactId>guava-jdk5</artifactId>
          </exclusion>
        </exclusions>
      </dependency>

      <dependency>
        <groupId>com.google.api.grpc</groupId>
        <artifactId>grpc-google-cloud-pubsub-v1</artifactId>
        <version>${pubsubgrpc.version}</version>
        <exclusions>
          <!-- Exclude an old version of guava that is being pulled in by a transitive
            dependency of google-api-client -->
          <exclusion>
            <groupId>com.google.guava</groupId>
            <artifactId>guava-jdk5</artifactId>
          </exclusion>
          <!-- grpc-all does not obey IWYU, so we need to exclude from compile
            scope and depend on it at runtime. -->
          <exclusion>
            <groupId>io.grpc</groupId>
            <artifactId>grpc-all</artifactId>
          </exclusion>
        </exclusions>
      </dependency>

      <dependency>
        <groupId>com.google.api.grpc</groupId>
        <artifactId>proto-google-cloud-pubsub-v1</artifactId>
        <version>${pubsubgrpc.version}</version>
      </dependency>

      <dependency>
        <groupId>com.google.api.grpc</groupId>
        <artifactId>proto-google-cloud-spanner-admin-database-v1</artifactId>
        <version>${grpc-google-common-protos.version}</version>
      </dependency>

      <dependency>
        <groupId>com.google.api.grpc</groupId>
        <artifactId>proto-google-common-protos</artifactId>
        <version>${grpc-google-common-protos.version}</version>
      </dependency>

      <dependency>
        <groupId>com.google.apis</groupId>
        <artifactId>google-api-services-storage</artifactId>
        <version>${storage.version}</version>
        <exclusions>
          <!-- Exclude an old version of guava that is being pulled in by a transitive
            dependency of google-api-client -->
          <exclusion>
            <groupId>com.google.guava</groupId>
            <artifactId>guava-jdk5</artifactId>
          </exclusion>
        </exclusions>
      </dependency>

      <dependency>
        <groupId>com.google.cloud</groupId>
        <artifactId>google-cloud-core-grpc</artifactId>
        <version>${grpc.version}</version>
      </dependency>
      <dependency>
        <groupId>com.google.cloud.bigtable</groupId>
        <artifactId>bigtable-protos</artifactId>
        <version>${bigtable.proto.version}</version>
      </dependency>

      <dependency>
        <groupId>com.google.cloud.bigtable</groupId>
        <artifactId>bigtable-client-core</artifactId>
        <version>${bigtable.version}</version>
      </dependency>

      <dependency>
        <groupId>io.netty</groupId>
        <artifactId>netty-tcnative-boringssl-static</artifactId>
        <version>${netty.tcnative.version}</version>
        <scope>runtime</scope>
      </dependency>

      <dependency>
        <groupId>com.google.cloud.datastore</groupId>
        <artifactId>datastore-v1-proto-client</artifactId>
        <version>${datastore.client.version}</version>
      </dependency>

      <dependency>
        <groupId>com.google.cloud.datastore</groupId>
        <artifactId>datastore-v1-protos</artifactId>
        <version>${datastore.proto.version}</version>
      </dependency>

      <dependency>
        <groupId>com.google.auto.service</groupId>
        <artifactId>auto-service</artifactId>
        <version>${google-auto-service.version}</version>
      </dependency>

      <dependency>
        <groupId>com.google.auto.value</groupId>
        <artifactId>auto-value</artifactId>
        <version>${google-auto-value.version}</version>
      </dependency>

      <dependency>
        <groupId>com.google.code.findbugs</groupId>
        <artifactId>jsr305</artifactId>
        <version>${findbugs.version}</version>
      </dependency>

      <dependency>
        <groupId>com.github.stephenc.findbugs</groupId>
        <artifactId>findbugs-annotations</artifactId>
        <version>${findbugs.annotations.version}</version>
      </dependency>

      <dependency>
        <groupId>com.google.cloud.bigdataoss</groupId>
        <artifactId>gcsio</artifactId>
        <version>${google-cloud-bigdataoss.version}</version>
      </dependency>

      <dependency>
        <groupId>com.google.cloud</groupId>
        <artifactId>google-cloud-core</artifactId>
        <version>${google-cloud-core.version}</version>
      </dependency>

      <dependency>
        <groupId>com.google.cloud</groupId>
        <artifactId>google-cloud-spanner</artifactId>
        <version>${spanner.version}</version>
      </dependency>

      <dependency>
        <groupId>com.google.cloud.bigdataoss</groupId>
        <artifactId>util</artifactId>
        <version>${google-cloud-bigdataoss.version}</version>
      </dependency>

      <dependency>
        <groupId>com.google.apis</groupId>
        <artifactId>google-api-services-dataflow</artifactId>
        <version>${dataflow.version}</version>
        <exclusions>
          <!-- Exclude an old version of guava that is being pulled in by a transitive
            dependency of google-api-client -->
          <exclusion>
            <groupId>com.google.guava</groupId>
            <artifactId>guava-jdk5</artifactId>
          </exclusion>
        </exclusions>
      </dependency>

      <dependency>
        <groupId>com.google.apis</groupId>
        <artifactId>google-api-services-clouddebugger</artifactId>
        <version>${clouddebugger.version}</version>
        <exclusions>
          <!-- Exclude an old version of guava that is being pulled in by a transitive
            dependency of google-api-client -->
          <exclusion>
            <groupId>com.google.guava</groupId>
            <artifactId>guava-jdk5</artifactId>
          </exclusion>
        </exclusions>
      </dependency>

      <dependency>
        <groupId>com.google.protobuf</groupId>
        <artifactId>protobuf-java</artifactId>
        <version>${protobuf.version}</version>
      </dependency>

      <dependency>
        <groupId>com.google.protobuf</groupId>
        <artifactId>protobuf-java-util</artifactId>
        <version>${protobuf.version}</version>
      </dependency>

      <dependency>
        <groupId>com.google.api.grpc</groupId>
        <artifactId>grpc-google-common-protos</artifactId>
        <version>${grpc-google-common-protos.version}</version>
        <exclusions>
          <exclusion>
            <groupId>com.google.protobuf</groupId>
            <artifactId>protobuf-lite</artifactId>
          </exclusion>
        </exclusions>
      </dependency>

      <dependency>
        <groupId>com.fasterxml.jackson.core</groupId>
        <artifactId>jackson-core</artifactId>
        <version>${jackson.version}</version>
      </dependency>
      <dependency>
        <groupId>com.fasterxml.jackson.core</groupId>
        <artifactId>jackson-annotations</artifactId>
        <version>${jackson.version}</version>
      </dependency>
      <dependency>
        <groupId>com.fasterxml.jackson.core</groupId>
        <artifactId>jackson-databind</artifactId>
        <version>${jackson.version}</version>
      </dependency>
      <dependency>
        <groupId>com.fasterxml.jackson.dataformat</groupId>
        <artifactId>jackson-dataformat-yaml</artifactId>
        <version>${jackson.version}</version>
      </dependency>
      <dependency>
        <groupId>com.fasterxml.jackson.module</groupId>
        <artifactId>jackson-module-scala_2.11</artifactId>
        <version>${jackson.version}</version>
      </dependency>

      <dependency>
        <groupId>io.netty</groupId>
        <artifactId>netty-handler</artifactId>
        <version>${netty.version}</version>
      </dependency>

      <dependency>
        <groupId>io.netty</groupId>
        <artifactId>netty-transport-native-epoll</artifactId>
        <version>${netty.version}</version>
        <classifier>linux-x86_64</classifier>
      </dependency>

      <dependency>
        <groupId>org.apache.avro</groupId>
        <artifactId>avro</artifactId>
        <version>${avro.version}</version>
      </dependency>

      <dependency>
        <groupId>com.google.guava</groupId>
        <artifactId>guava</artifactId>
        <version>${guava.version}</version>
      </dependency>

      <dependency>
        <groupId>com.google.errorprone</groupId>
        <artifactId>error_prone_annotations</artifactId>
        <version>2.0.15</version>
      </dependency>

      <dependency>
        <groupId>joda-time</groupId>
        <artifactId>joda-time</artifactId>
        <version>${joda.version}</version>
      </dependency>

      <dependency>
        <groupId>args4j</groupId>
        <artifactId>args4j</artifactId>
        <version>${args4j.version}</version>
      </dependency>

      <dependency>
        <groupId>org.slf4j</groupId>
        <artifactId>slf4j-api</artifactId>
        <version>${slf4j.version}</version>
      </dependency>

      <dependency>
        <groupId>net.bytebuddy</groupId>
        <artifactId>byte-buddy</artifactId>
        <version>1.7.10</version>
      </dependency>

      <dependency>
        <groupId>org.springframework</groupId>
        <artifactId>spring-expression</artifactId>
        <version>${spring.version}</version>
      </dependency>

      <dependency>
        <groupId>org.xerial.snappy</groupId>
        <artifactId>snappy-java</artifactId>
        <version>${snappy-java.version}</version>
      </dependency>

      <dependency>
        <groupId>org.apache.hadoop</groupId>
        <artifactId>hadoop-client</artifactId>
        <version>${hadoop.version}</version>
      </dependency>

      <dependency>
        <groupId>org.apache.hadoop</groupId>
        <artifactId>hadoop-common</artifactId>
        <version>${hadoop.version}</version>
      </dependency>

      <dependency>
        <groupId>org.apache.hadoop</groupId>
        <artifactId>hadoop-mapreduce-client-core</artifactId>
        <version>${hadoop.version}</version>
      </dependency>

      <dependency>
        <groupId>org.apache.spark</groupId>
        <artifactId>spark-core_2.11</artifactId>
        <version>${spark.version}</version>
      </dependency>

      <dependency>
        <groupId>org.apache.spark</groupId>
        <artifactId>spark-streaming_2.11</artifactId>
        <version>${spark.version}</version>
      </dependency>

      <dependency>
        <groupId>org.apache.spark</groupId>
        <artifactId>spark-network-common_2.11</artifactId>
        <version>${spark.version}</version>
      </dependency>

      <dependency>
        <groupId>org.apache.kafka</groupId>
        <artifactId>kafka-clients</artifactId>
        <version>${kafka.clients.version}</version>
      </dependency>

      <dependency>
        <groupId>org.apache.commons</groupId>
        <artifactId>commons-csv</artifactId>
        <version>${commons.csv.version}</version>
      </dependency>

      <!-- Testing -->

      <dependency>
        <groupId>org.apache.beam</groupId>
        <artifactId>beam-sdks-java-core</artifactId>
        <version>${project.version}</version>
        <classifier>tests</classifier>
        <scope>test</scope>
      </dependency>

      <dependency>
        <groupId>org.apache.beam</groupId>
        <artifactId>beam-runners-core-java</artifactId>
        <version>${project.version}</version>
        <classifier>tests</classifier>
        <scope>test</scope>
      </dependency>

      <dependency>
        <groupId>org.hamcrest</groupId>
        <artifactId>hamcrest-library</artifactId>
        <version>${hamcrest.version}</version>
        <scope>test</scope>
      </dependency>

      <dependency>
        <groupId>org.hamcrest</groupId>
        <artifactId>hamcrest-core</artifactId>
        <version>${hamcrest.version}</version>
        <scope>test</scope>
      </dependency>

      <dependency>
        <groupId>junit</groupId>
        <artifactId>junit</artifactId>
        <version>${junit.version}</version>
        <scope>test</scope>
      </dependency>

      <dependency>
        <groupId>org.slf4j</groupId>
        <artifactId>slf4j-jdk14</artifactId>
        <version>${slf4j.version}</version>
        <scope>test</scope>
      </dependency>

      <dependency>
        <!-- Note: when relocating guava, ensure guava-testlib is not also relocated by
             excluding com.google.common.**.testing.* -->
        <groupId>com.google.guava</groupId>
        <artifactId>guava-testlib</artifactId>
        <version>${guava.version}</version>
        <scope>test</scope>
      </dependency>

      <dependency>
        <groupId>org.mockito</groupId>
        <artifactId>mockito-core</artifactId>
        <version>${mockito.version}</version>
        <scope>test</scope>
      </dependency>

      <dependency>
        <groupId>com.google.cloud.dataflow</groupId>
        <artifactId>google-cloud-dataflow-java-proto-library-all</artifactId>
        <version>${google-cloud-dataflow-java-proto-library-all.version}</version>
        <scope>test</scope>
      </dependency>

      <dependency>
        <groupId>org.apache.hadoop</groupId>
        <artifactId>hadoop-minicluster</artifactId>
        <version>${hadoop.version}</version>
        <scope>test</scope>
      </dependency>

      <dependency>
        <groupId>org.apache.hadoop</groupId>
        <artifactId>hadoop-hdfs</artifactId>
        <version>${hadoop.version}</version>
        <scope>test</scope>
      </dependency>

      <dependency>
        <groupId>org.apache.hadoop</groupId>
        <artifactId>hadoop-hdfs</artifactId>
        <version>${hadoop.version}</version>
        <classifier>tests</classifier>
        <scope>test</scope>
      </dependency>
    </dependencies>
  </dependencyManagement>

  <build>
    <extensions>
      <extension>
        <groupId>kr.motd.maven</groupId>
        <artifactId>os-maven-plugin</artifactId>
        <version>${os-maven-plugin.version}</version>
      </extension>
    </extensions>

    <pluginManagement>
      <plugins>
        <plugin>
          <groupId>org.xolstice.maven.plugins</groupId>
          <artifactId>protobuf-maven-plugin</artifactId>
          <version>0.5.1</version>
        </plugin>

        <plugin>
          <groupId>org.apache.maven.plugins</groupId>
          <artifactId>maven-antrun-plugin</artifactId>
          <version>1.8</version>
        </plugin>

        <plugin>
          <groupId>org.apache.maven.plugins</groupId>
          <artifactId>maven-checkstyle-plugin</artifactId>
          <version>3.0.0</version>
          <dependencies>
            <dependency>
              <groupId>com.puppycrawl.tools</groupId>
              <artifactId>checkstyle</artifactId>
              <version>8.7</version>
            </dependency>
            <dependency>
              <groupId>org.apache.beam</groupId>
              <artifactId>beam-sdks-java-build-tools</artifactId>
              <version>${project.version}</version>
            </dependency>
          </dependencies>
          <configuration>
            <configLocation>beam/checkstyle.xml</configLocation>
            <suppressionsLocation>beam/suppressions.xml</suppressionsLocation>
            <consoleOutput>true</consoleOutput>
            <failOnViolation>true</failOnViolation>
            <includeResources>false</includeResources>
            <includeTestSourceDirectory>true</includeTestSourceDirectory>
            <!-- only check the actual source directories in src, not anything generated in target -->
            <sourceDirectories>
                <sourceDirctory>src/main/java</sourceDirctory>
            </sourceDirectories>
            <testSourceDirectories>
                <testSourceDirctory>src/test/java</testSourceDirctory>
            </testSourceDirectories>
          </configuration>
          <executions>
            <!--
              Execute checkstyle after compilation but before tests.

              This ensures that any parsing or type checking errors are from
              javac, so they look as expected. Beyond that, we want to
              fail as early as possible.
            -->
            <execution>
              <phase>test-compile</phase>
              <goals>
                <goal>check</goal>
              </goals>
            </execution>
          </executions>
        </plugin>

        <plugin>
          <artifactId>maven-compiler-plugin</artifactId>
          <version>${maven-compiler-plugin.version}</version>
          <configuration>
            <source>1.8</source>
            <target>1.8</target>
            <compilerArgs>
              <arg>-Xlint:all</arg>
              <arg>${compiler.error.flag}</arg>
              <!-- Override options warnings to support cross-compilation -->
              <arg>-Xlint:-options</arg>
              <!-- Temporary lint overrides, to be removed over time. -->
              <arg>-Xlint:-cast</arg>
              <arg>-Xlint:-deprecation</arg>
              <arg>-Xlint:-processing</arg>
              <arg>-Xlint:-rawtypes</arg>
              <arg>-Xlint:-serial</arg>
              <arg>-Xlint:-try</arg>
              <arg>-Xlint:-unchecked</arg>
              <arg>-Xlint:-varargs</arg>
              <!-- Uncomment the following args to display more warnings. -->
              <!-- -Xmaxwarns -->
              <!-- 10000 -->
            </compilerArgs>
            <showWarnings>true</showWarnings>
            <!-- Another temp override, to be set to true in due course. -->
            <showDeprecation>false</showDeprecation>
          </configuration>
          <executions>

            <execution>
              <id>default-compile</id>
              <goals>
                <goal>compile</goal>
              </goals>
              <phase>compile</phase>
              <configuration>
                <compilerArgs>
                  <arg>${compiler.default.pkginfo.flag}</arg>
                  <arg>-parameters</arg>
                </compilerArgs>
                <excludes>
                  <exclude>${compiler.default.exclude}</exclude>
                </excludes>
              </configuration>
            </execution>
          </executions>
        </plugin>

        <plugin>
          <groupId>org.apache.maven.plugins</groupId>
          <artifactId>maven-deploy-plugin</artifactId>
          <version>2.8.2</version>
        </plugin>

        <plugin>
          <groupId>org.apache.maven.plugins</groupId>
          <artifactId>maven-jar-plugin</artifactId>
          <version>${maven-jar-plugin.version}</version>
          <executions>
            <execution>
              <id>default-jar</id>
              <goals>
                <goal>jar</goal>
              </goals>
            </execution>
            <execution>
              <id>default-test-jar</id>
              <goals>
                <goal>test-jar</goal>
              </goals>
            </execution>
          </executions>
          <configuration>
            <skipIfEmpty>true</skipIfEmpty>
          </configuration>
        </plugin>

        <plugin>
          <groupId>org.codehaus.mojo</groupId>
          <artifactId>license-maven-plugin</artifactId>
          <version>${license-maven-plugin.version}</version>
          <configuration>
            <licenseMerges>
              <licenseMerge>The Apache Software License, version 2.0|Apache License, Version 2.0|Apache 2.0|Apache License 2.0|Apache|Apache-2.0|Apache License Version 2.0|Apache License Version 2|Apache Software License - Version 2.0|Apache 2.0 License|the Apache License, ASL Version 2.0|Apache v2|The Apache License, Version 2.0|http://www.apache.org/licenses/LICENSE-2.0.txt|ASL, version 2</licenseMerge>
              <licenseMerge>MIT License|MIT|MIT License|The MIT License</licenseMerge>
              <licenseMerge>CDDL 1.0|Common Development and Distribution License (CDDL) v1.0|COMMON DEVELOPMENT AND DISTRIBUTION LICENSE (CDDL) Version 1.0</licenseMerge>
            </licenseMerges>
          </configuration>
        </plugin>

        <plugin>
          <groupId>org.apache.maven.plugins</groupId>
          <artifactId>maven-source-plugin</artifactId>
          <version>3.0.1</version>
        </plugin>

        <plugin>
          <!-- Set up Javadoc configuration for javadoc run via in the Maven
               build. Beam only uses the plugin to create the individual javadoc
               attached artifacts used for IDEs. The combined javadoc for the
               website is built in the sdks/java/javadoc directory. Rather than
               duplicate a raft of configuration between the ant.xml there and
               here, we leave things simple here. -->
          <groupId>org.apache.maven.plugins</groupId>
          <artifactId>maven-javadoc-plugin</artifactId>
          <version>${maven-javadoc-plugin.version}</version>
          <configuration>
            <!-- exclude this auto-generated packages from javadoc -->
            <excludePackageNames>org.apache.beam.sdk.extensions.sql.impl.parser.impl</excludePackageNames>
            <additionalparam>${beam.javadoc_opts}</additionalparam>
            <windowtitle>Apache Beam SDK for Java, version ${project.version} API</windowtitle>
            <doctitle>Apache Beam SDK for Java, version ${project.version}</doctitle>
            <use>false</use>
            <quiet>true</quiet>
            <notimestamp>true</notimestamp>
          </configuration>
        </plugin>

        <plugin>
          <groupId>org.apache.rat</groupId>
          <artifactId>apache-rat-plugin</artifactId>
          <version>${apache-rat-plugin.version}</version>
          <!-- Apache RAT checks all files in the project, only run once. -->
          <inherited>false</inherited>
          <executions>
            <execution>
              <phase>verify</phase>
              <goals>
                <goal>check</goal>
              </goals>
            </execution>
          </executions>
          <configuration>
            <reportFile>${project.build.directory}/${project.build.finalName}.rat</reportFile>
            <excludeSubProjects>false</excludeSubProjects>
            <consoleOutput>true</consoleOutput>
            <useDefaultExcludes>true</useDefaultExcludes>
            <excludes>
              <!-- rat uses .gitignore for excludes -->
              <exclude>**/gogradle.lock</exclude>

              <!-- ignore files we track but do not distribute -->
              <exclude>.github/**/*</exclude>

              <exclude>**/package-list</exclude>
              <exclude>**/user.avsc</exclude>
              <exclude>**/test/resources/**/*.txt</exclude>
              <exclude>**/test/**/.placeholder</exclude>

              <!-- proto/grpc generated wrappers -->
              <exclude>**/apache_beam/portability/api/*_pb2*.py</exclude>
              <exclude>**/go/pkg/beam/model/**/*.pb.go</exclude>

              <!-- VCF test files -->
              <exclude>**/apache_beam/testing/data/vcf/*</exclude>
            </excludes>
          </configuration>
        </plugin>

        <plugin>
          <groupId>org.codehaus.mojo</groupId>
          <artifactId>versions-maven-plugin</artifactId>
          <version>2.5</version>
        </plugin>

        <plugin>
          <groupId>org.codehaus.mojo</groupId>
          <artifactId>exec-maven-plugin</artifactId>
          <version>1.5.0</version>
          <configuration>
            <cleanupDaemonThreads>false</cleanupDaemonThreads>
            <systemProperties>
              <systemProperty>
                <key>java.util.logging.config.file</key>
                <value>logging.properties</value>
              </systemProperty>
            </systemProperties>
          </configuration>
        </plugin>

        <!-- Coverage analysis for tests -->
        <plugin>
          <groupId>org.jacoco</groupId>
          <artifactId>jacoco-maven-plugin</artifactId>
          <version>0.7.9</version>
          <executions>
            <execution>
              <goals>
                <goal>prepare-agent</goal>
              </goals>
              <configuration>
                <output>file</output>
                <dumpOnExit>true</dumpOnExit>
              </configuration>
            </execution>
            <execution>
              <id>report</id>
              <phase>prepare-package</phase>
              <goals>
                <goal>report</goal>
              </goals>
            </execution>
          </executions>
          <configuration>
            <excludes>
              <exclude>**/AutoValue_*.class</exclude>
            </excludes>
          </configuration>
        </plugin>

        <!-- Report jacoco coverage to coveralls.io -->
        <plugin>
          <groupId>org.eluder.coveralls</groupId>
          <artifactId>coveralls-maven-plugin</artifactId>
          <version>4.3.0</version>
        </plugin>

        <plugin>
          <groupId>org.apache.maven.plugins</groupId>
          <artifactId>maven-surefire-plugin</artifactId>
          <version>${maven-surefire-plugin.version}</version>
          <configuration>
            <useManifestOnlyJar>false</useManifestOnlyJar>
            <trimStackTrace>false</trimStackTrace>
            <redirectTestOutputToFile>true</redirectTestOutputToFile>
            <runOrder>random</runOrder>
            <argLine>${beamSurefireArgline}</argLine>
          </configuration>
          <dependencies>
            <dependency>
              <groupId>org.apache.maven.surefire</groupId>
              <artifactId>surefire-junit47</artifactId>
              <version>${maven-surefire-plugin.version}</version>
            </dependency>
          </dependencies>
        </plugin>

        <plugin>
          <groupId>org.apache.maven.plugins</groupId>
          <artifactId>maven-failsafe-plugin</artifactId>
          <version>${maven-failsafe-plugin.version}</version>
          <configuration>
            <trimStackTrace>false</trimStackTrace>
            <redirectTestOutputToFile>true</redirectTestOutputToFile>
          </configuration>
        </plugin>

        <!-- This plugin's configuration tells the m2e plugin how to import this
          Maven project into the Eclipse environment. -->
        <plugin>
          <groupId>org.eclipse.m2e</groupId>
          <artifactId>lifecycle-mapping</artifactId>
          <version>1.0.0</version>
          <configuration>
            <lifecycleMappingMetadata>
              <pluginExecutions>
                <pluginExecution>
                  <pluginExecutionFilter>
                    <groupId>org.apache.avro</groupId>
                    <artifactId>avro-maven-plugin</artifactId>
                    <versionRange>${avro.version}</versionRange>
                    <goals>
                      <goal>schema</goal>
                    </goals>
                  </pluginExecutionFilter>
                  <action>
                    <execute>
                      <runOnIncremental>false</runOnIncremental>
                    </execute>
                  </action>
                </pluginExecution>
                <pluginExecution>
                  <pluginExecutionFilter>
                    <groupId>com.googlecode.fmpp-maven-plugin</groupId>
                    <artifactId>fmpp-maven-plugin</artifactId>
                    <versionRange>[1.0,)</versionRange>
                    <goals>
                      <goal>generate</goal>
                    </goals>
                  </pluginExecutionFilter>
                  <action>
                    <execute>
                      <runOnIncremental>false</runOnIncremental>
                    </execute>
                  </action>
                </pluginExecution>
                <pluginExecution>
                  <pluginExecutionFilter>
                    <groupId>org.codehaus.mojo</groupId>
                    <artifactId>javacc-maven-plugin</artifactId>
                    <versionRange>[2.4,)</versionRange>
                    <goals>
                      <goal>javacc</goal>
                    </goals>
                  </pluginExecutionFilter>
                  <action>
                    <execute>
                      <runOnIncremental>false</runOnIncremental>
                    </execute>
                  </action>
                </pluginExecution>
                <pluginExecution>
                  <pluginExecutionFilter>
                    <groupId>org.apache.maven.plugins</groupId>
                    <artifactId>maven-jar-plugin</artifactId>
                    <versionRange>[2.5,)</versionRange>
                    <goals>
                      <goal>jar</goal>
                      <goal>test-jar</goal>
                    </goals>
                  </pluginExecutionFilter>
                  <action>
                    <ignore />
                  </action>
                </pluginExecution>
                <pluginExecution>
                  <pluginExecutionFilter>
                    <groupId>org.jacoco</groupId>
                    <artifactId>jacoco-maven-plugin</artifactId>
                    <versionRange>[0.7.5,)</versionRange>
                    <goals>
                      <goal>report</goal>
                      <goal>prepare-agent</goal>
                    </goals>
                  </pluginExecutionFilter>
                  <action>
                    <ignore />
                  </action>
                </pluginExecution>
                <pluginExecution>
                  <pluginExecutionFilter>
                    <groupId>net.revelc.code.formatter</groupId>
                    <artifactId>formatter-maven-plugin</artifactId>
                    <versionRange>[2.0.0,)</versionRange>
                    <goals>
                      <goal>format</goal>
                    </goals>
                  </pluginExecutionFilter>
                  <action>
                    <ignore />
                  </action>
                </pluginExecution>
              </pluginExecutions>
            </lifecycleMappingMetadata>
          </configuration>
        </plugin>

        <plugin>
          <groupId>org.apache.maven.plugins</groupId>
          <artifactId>maven-shade-plugin</artifactId>
          <version>${maven-shade-plugin.version}</version>
          <executions>
            <execution>
              <id>bundle-and-repackage</id>
              <phase>package</phase>
              <goals>
                <goal>shade</goal>
              </goals>
              <configuration>
                <shadeTestJar>true</shadeTestJar>
                <artifactSet>
                  <includes>
                    <include>com.google.guava:guava</include>
                  </includes>
                </artifactSet>
                <filters>
                  <filter>
                    <artifact>*:*</artifact>
                    <excludes>
                      <exclude>META-INF/*.SF</exclude>
                      <exclude>META-INF/*.DSA</exclude>
                      <exclude>META-INF/*.RSA</exclude>
                    </excludes>
                  </filter>
                </filters>
                <relocations>
                  <relocation>
                    <pattern>com.google.common</pattern>
                    <excludes>
                      <!-- com.google.common is too generic, need to exclude guava-testlib -->
                      <exclude>com.google.common.**.testing.*</exclude>
                    </excludes>
                    <!--suppress MavenModelInspection -->
                    <shadedPattern>
                      org.apache.${renderedArtifactId}.repackaged.com.google.common
                    </shadedPattern>
                  </relocation>
                  <relocation>
                    <pattern>com.google.thirdparty</pattern>
                    <!--suppress MavenModelInspection -->
                    <shadedPattern>
                      org.apache.${renderedArtifactId}.repackaged.com.google.thirdparty
                    </shadedPattern>
                  </relocation>
                </relocations>
                <transformers>
                  <transformer implementation="org.apache.maven.plugins.shade.resource.ServicesResourceTransformer" />
                </transformers>
              </configuration>
            </execution>
          </executions>
        </plugin>

        <plugin>
          <groupId>org.apache.avro</groupId>
          <artifactId>avro-maven-plugin</artifactId>
          <version>${avro.version}</version>
        </plugin>

        <plugin>
          <groupId>org.apache.maven.plugins</groupId>
          <artifactId>maven-release-plugin</artifactId>
          <version>2.5.3</version>
          <configuration>
            <useReleaseProfile>false</useReleaseProfile>
            <preparationGoals>clean install</preparationGoals>
            <goals>deploy</goals>
            <arguments>-Prelease,sign</arguments>
            <autoVersionSubmodules>true</autoVersionSubmodules>
          </configuration>
        </plugin>

        <!-- Rename the artifact produced by the Apache parent's
             source release. -->
        <plugin>
          <groupId>org.apache.maven.plugins</groupId>
          <artifactId>maven-assembly-plugin</artifactId>
          <version>${maven-assembly-plugin.version}</version>
          <executions>
            <execution>
              <id>source-release-assembly</id>
              <configuration>
                <finalName>apache-beam-${project.version}</finalName>
                <descriptors>
                  <descriptor>assembly.xml</descriptor>
                </descriptors>
              </configuration>
            </execution>
          </executions>
        </plugin>

        <plugin>
          <groupId>org.codehaus.mojo</groupId>
          <artifactId>findbugs-maven-plugin</artifactId>
          <version>3.0.5</version>
          <dependencies>
            <dependency>
              <groupId>org.apache.beam</groupId>
              <artifactId>beam-sdks-java-build-tools</artifactId>
              <version>${project.version}</version>
            </dependency>

            <!-- Explicitly exclude deps which we do not really need. -->
            <dependency>
              <groupId>com.google.code.findbugs</groupId>
              <artifactId>findbugs</artifactId>
              <version>${findbugs.version}</version>
              <exclusions>
                <exclusion>
                  <groupId>com.apple</groupId>
                  <artifactId>AppleJavaExtensions</artifactId>
                </exclusion>
              </exclusions>
            </dependency>
          </dependencies>

          <configuration>
            <excludeFilterFile>beam/findbugs-filter.xml</excludeFilterFile>
          </configuration>

          <executions>
            <execution>
              <phase>test-compile</phase>
              <goals>
                <goal>check</goal>
              </goals>
            </execution>
          </executions>
        </plugin>

        <plugin>
          <groupId>org.apache.maven.plugins</groupId>
          <artifactId>maven-clean-plugin</artifactId>
          <version>3.0.0</version>
          <configuration>
            <filesets>
              <fileset>
                <directory>.</directory>
                <includes>
                  <include>**/*.pyc</include>
                  <include>**/*.egg-info/</include>
                  <include>**/sdks/python/LICENSE</include>
                  <include>**/sdks/python/NOTICE</include>
                  <include>**/sdks/python/README.md</include>
                  <include>**/sdks/python/apache_beam/portability/api/*pb2*.*</include>
                  <include>**/sdks/python/apache_beam/portability/common_urns.py</include>
                  <include>**/sdks/python/**/*.c</include>
                  <include>**/sdks/python/**/*.so</include>
                  <include>**/sdks/python/**/*.egg</include>
                </includes>
                <followSymlinks>false</followSymlinks>
              </fileset>
            </filesets>
          </configuration>
        </plugin>

        <plugin>
          <groupId>org.codehaus.mojo</groupId>
          <artifactId>build-helper-maven-plugin</artifactId>
          <version>3.0.0</version>
          <executions>
            <execution>
              <id>render-artifact-id</id>
              <goals>
                <goal>regex-properties</goal>
              </goals>
              <phase>prepare-package</phase>
              <configuration>
                <regexPropertySettings>
                  <regexPropertySetting>
                    <name>renderedArtifactId</name>
                    <regex>[^A-Za-z0-9]</regex>
                    <replacement>.</replacement>
                    <value>${project.artifactId}</value>
                    <failIfNoMatch>false</failIfNoMatch>
                  </regexPropertySetting>
                </regexPropertySettings>
              </configuration>
            </execution>
          </executions>
        </plugin>

        <plugin>
          <groupId>io.github.zlika</groupId>
          <artifactId>reproducible-build-maven-plugin</artifactId>
          <version>${reproducible-build-maven-plugin.version}</version>
          <executions>
            <execution>
              <goals>
                <goal>strip-jar</goal>
              </goals>
            </execution>
          </executions>
        </plugin>

        <plugin>
          <groupId>com.igormaznitsa</groupId>
          <artifactId>mvn-golang-wrapper</artifactId>
          <version>2.1.6</version>
          <extensions>true</extensions>
          <configuration>
            <goVersion>1.9</goVersion>
          </configuration>
        </plugin>

        <plugin>
          <groupId>com.spotify</groupId>
          <artifactId>dockerfile-maven-plugin</artifactId>
          <version>1.3.6</version>
          <!-- no executions by default. Use build-containers profile -->
        </plugin>

        <plugin>
          <groupId>org.apache.maven.plugins</groupId>
          <artifactId>maven-dependency-plugin</artifactId>
          <version>${maven-dependency-plugin.version}</version>
        </plugin>

        <plugin>
          <groupId>org.apache.maven.plugins</groupId>
          <artifactId>maven-enforcer-plugin</artifactId>
          <version>${maven-enforcer-plugin.version}</version>
        </plugin>
      </plugins>
    </pluginManagement>

    <plugins>
      <plugin>
        <groupId>org.apache.maven.plugins</groupId>
        <artifactId>maven-dependency-plugin</artifactId>
        <executions>
          <execution>
            <goals><goal>analyze-only</goal></goals>
            <configuration>
              <!-- Ignore runtime-only dependencies in analysis -->
              <ignoreNonCompile>true</ignoreNonCompile>
              <failOnWarning>true</failOnWarning>

              <!-- ignore jsr305 for both "used but undeclared" and "declared but unused" -->
              <ignoredDependencies>
                <ignoredDependency>com.google.code.findbugs:jsr305</ignoredDependency>
              </ignoredDependencies>
            </configuration>
          </execution>
        </executions>
      </plugin>
      <plugin>
        <groupId>org.apache.maven.plugins</groupId>
        <artifactId>maven-enforcer-plugin</artifactId>
        <executions>
          <execution>
            <id>enforce</id>
            <goals>
              <goal>enforce</goal>
            </goals>
            <configuration>
              <rules>
                <enforceBytecodeVersion>
                  <maxJdkVersion>1.8</maxJdkVersion>
                  <!--
                    Multi release jars that are Java 8 compatible should pass,
                    but the extra-enforcer-plugin does not detect them
                    correctly so we should ignore them explicitly.
                    -->
                  <ignoreClasses>
                    <ignoreClass>module-info</ignoreClass>
                  </ignoreClasses>
                  <excludes>
                    <!--
                      Supplied by the user JDK and compiled with matching
                      version. Is not shaded, so safe to ignore.
                    -->
                    <exclude>jdk.tools:jdk.tools</exclude>
                    <exclude>com.google.auto.value:auto-value</exclude>
                  </excludes>
                </enforceBytecodeVersion>
                <requireJavaVersion>
                  <version>[1.8,)</version>
                </requireJavaVersion>
                <requireMavenVersion>
                  <version>[3.2,)</version>
                </requireMavenVersion>
              </rules>
            </configuration>
          </execution>
          <execution>
            <id>enforce-banned-dependencies</id>
            <goals>
              <goal>enforce</goal>
            </goals>
            <configuration>
              <rules>
                <bannedDependencies>
                  <excludes>
                    <exclude>com.google.guava:guava-jdk5</exclude>
                    <exclude>com.google.protobuf:protobuf-lite</exclude>
                  </excludes>
                </bannedDependencies>
              </rules>
              <fail>true</fail>
            </configuration>
          </execution>
        </executions>
        <dependencies>
          <dependency>
            <groupId>org.codehaus.mojo</groupId>
            <artifactId>extra-enforcer-rules</artifactId>
            <version>${extra-enforcer-rules.version}</version>
          </dependency>
        </dependencies>
      </plugin>
      <plugin>
        <groupId>org.codehaus.mojo</groupId>
        <artifactId>build-helper-maven-plugin</artifactId>
      </plugin>
      <!-- Ensure that the Maven jar plugin runs before the Maven
        shade plugin by listing the plugin higher within the file. -->
      <plugin>
        <groupId>org.apache.maven.plugins</groupId>
        <artifactId>maven-jar-plugin</artifactId>
      </plugin>
      <plugin>
        <groupId>org.apache.maven.plugins</groupId>
        <artifactId>maven-shade-plugin</artifactId>
      </plugin>
      <plugin>
        <groupId>org.apache.maven.plugins</groupId>
        <artifactId>maven-resources-plugin</artifactId>
        <version>3.0.2</version>
        <inherited>false</inherited>
        <executions>
          <execution>
            <id>python-copy-resources</id>
            <phase>prepare-package</phase>
            <goals>
              <goal>copy-resources</goal>
            </goals>
            <configuration>
              <outputDirectory>${basedir}/sdks/python</outputDirectory>
              <resources>
                <resource>
                  <directory>${basedir}</directory>
                  <includes>
                    <include>LICENSE</include>
                    <include>NOTICE</include>
                    <include>README.md</include>
                  </includes>
                </resource>
              </resources>
            </configuration>
          </execution>
        </executions>
      </plugin>
    </plugins>
    <directory>${external.build.directory}</directory>
  </build>

  <reporting>
    <plugins>
      <plugin>
        <groupId>org.codehaus.mojo</groupId>
        <artifactId>versions-maven-plugin</artifactId>
        <version>2.3</version>
        <reportSets>
          <reportSet>
            <reports>
              <report>dependency-updates-report</report>
              <report>plugin-updates-report</report>
            </reports>
          </reportSet>
        </reportSets>
      </plugin>
    </plugins>
  </reporting>
</project>
