# Supplementary material for: An efficient approach for low latency processing in stream data
Source: PeerJ Comput Sci. 2021 Mar 10;7:e426. doi: 10.7717/peerj-cs.426 (PMC7959664; doi:10.7717/peerj-cs.426)
Supplement: Supplemental Information 1 — The cloud script and related dataset [file peerj-cs-07-426-s001.zip › Code/apache-beam-2.4.0/release/build.gradle]

/*
 * Licensed to the Apache Software Foundation (ASF) under one
 * or more contributor license agreements.  See the NOTICE file
 * distributed with this work for additional information
 * regarding copyright ownership.  The ASF licenses this file
 * to you under the Apache License, Version 2.0 (the
 * License); you may not use this file except in compliance
 * with the License.  You may obtain a copy of the License at
 *
 *     http://www.apache.org/licenses/LICENSE-2.0
 *
 * Unless required by applicable law or agreed to in writing, software
 * distributed under the License is distributed on an AS IS BASIS,
 * WITHOUT WARRANTIES OR CONDITIONS OF ANY KIND, either express or implied.
 * See the License for the specific language governing permissions and
 * limitations under the License.
 */

apply plugin: 'groovy'

repositories {
  mavenCentral()
}

dependencies {
  compile 'org.codehaus.groovy:groovy-all:2.4.13'
  compile 'commons-cli:commons-cli:1.2'
}

task runQuickstartsJava {
  dependsOn ":runners:direct-java:runQuickstartJavaDirect"
  dependsOn ":runners:google-cloud-dataflow-java:runQuickstartJavaDataflow"
  dependsOn ":runners:apex:runQuickstartJavaApex"
  dependsOn ":runners:spark:runQuickstartJavaSpark"
  dependsOn ":runners:flink:runQuickstartJavaFlinkLocal"
}
