# Supplementary material for: An efficient approach for low latency processing in stream data
Source: PeerJ Comput Sci. 2021 Mar 10;7:e426. doi: 10.7717/peerj-cs.426 (PMC7959664; doi:10.7717/peerj-cs.426)
Supplement: Supplemental Information 1 — The cloud script and related dataset [file peerj-cs-07-426-s001.zip › Code/apache-beam-2.4.0/release/src/main/groovy/QuickstartArchetype.groovy]

#!groovy
/*
 * Licensed to the Apache Software Foundation (ASF) under one
 * or more contributor license agreements.  See the NOTICE file
 * distributed with this work for additional information
 * regarding copyright ownership.  The ASF licenses this file
 * to you under the Apache License, Version 2.0 (the
 * "License"); you may not use this file except in compliance
 * with the License.  You may obtain a copy of the License at
 *
 *     http://www.apache.org/licenses/LICENSE-2.0
 *
 * Unless required by applicable law or agreed to in writing, software
 * distributed under the License is distributed on an "AS IS" BASIS,
 * WITHOUT WARRANTIES OR CONDITIONS OF ANY KIND, either express or implied.
 * See the License for the specific language governing permissions and
 * limitations under the License.
 */

class QuickstartArchetype {
  def static generate(TestScripts t) {
    // Generate a maven project from the snapshot repository
    t.run """mvn archetype:generate \
      -DarchetypeGroupId=org.apache.beam \
      -DarchetypeArtifactId=beam-sdks-java-maven-archetypes-examples \
      -DarchetypeVersion=${t.ver()} \
      -DgroupId=org.example \
      -DartifactId=word-count-beam \
      -Dversion="0.1" \
      -Dpackage=org.apache.beam.examples \
      -DinteractiveMode=false"""

    // Check if it was generated
    t.see "[INFO] BUILD SUCCESS"
    t.run "cd word-count-beam"
    t.run "ls"
    t.see "pom.xml"
    t.see "src"
    t.run "ls src/main/java/org/apache/beam/examples/"
    t.see "WordCount.java"
  }
}
